# Supplementary material for: Cancer in Korean patients with end-stage renal disease: A 7-year follow-up
Source: PLoS One. 2017 Jul 10;12(7):e0178649. doi: 10.1371/journal.pone.0178649 (PMC5503228; doi:10.1371/journal.pone.0178649)
Supplement: S1 File — (XLS) [file pone.0178649.s005.xls]

## Sheet: data_20150618
AGE_visit	sex	@SMOK	PRIM_RD_CODE	TYPE_D_code	@Alb_REF	@BUN_REV	@Cr_REV	@SystolicBP	@DiastolicBP	@BMI	@MCCI	@HB	@Ca	@P	@UA	@TCHO	DM	@PVD	@CVD_composite	@CAD	@CVD	@CHF	@ARRH	@CVA_sequale	@ACEARB_V1PRE_composite	@ACE_composite	@ARB_composite	@DIUR_composite	@βBLO_composite	@CCB_composite	@αBLO_composite	death_composite	SurvivalDu_MO	HOS_R_DT_cv	HOS_DT_cv	HOS_DISC_DT_cv	HOS_LENG_cv	HOS_STAT_cv	HOS_REAS_cv	HOS_REAS_cv_event	HOS_REAS_cv_RES	CVFREEdur_Mo	@P_BUN	@P_Cr	AGE_atdiagnosis	can
47	1	1	3	2	4	82.8	3.6	140	90	17.8	5	9.4	7.5	4.4	8.6		1	0	1	0	0	1	0	0	1	0	1	0	0	1	1	1	34.3655		2012-02-21					0		30.1273				0
75	2	1	1	1		105.9	7.1	119	55	31.1	9	12.5	8.2	5.7	9.1	187	1	0	1	1	0	0	0	0	0	0	0	1	1	1	0	1	30.5873		2013-08-05					0		29.2074			79	1
40	2	3	2	2	3.9	223	22.8	109	56	23.7	3	9.4	8.2	6.7	6.9	169	0	0	1	1	0	1	0	0	1	0	1	0	1	1	0	1	38.308		2013-07-08					0		41.9548				0
81	1	1	2	1		70.6	4.8	180	90	18.4	7	6.4	8.1	6.7	6.9	183	0	0	0	0	0	0	0	0	0	0	1	1	1	0	1	1	23.0965		2011-07-27					0		0				0
71	2	1	1	2													0	0	0	0	0	0	0	0	0	0	0	0	0	0	0	1	11.8932		2011-12-14					0		5.97947				0
46	2	1	2	2	3.5	97	18.6	120	80		2	11	8.3	4.1	7.9	167	0	0	0	0	0	0	0	0	1	0	1	0	1	1	1	1	37.6181		2012-02-13					0		18.8583	97	18.600000000000001		0
54	2	2	1	1	4.3	83.1	4.6	160	80	25.2	10	8.1	7.4	6.1	9.1	52	1	1	1	1	0	1	0	0	0	0	0	1	0	0	0	1	30.0616	2010-02-01	2010-01-30	2010-02-10	11	1	301	1	3	2.59548				0
78	1	1	2	1	3.9	56	4.8	140	91	21.9	6	10	8	3.6	5.2	157	0	0	0	0	0	0	0	0	1	0	1	0	1	1	0	1	17.0842		2013-03-14					0		17.0842	56	4.8		0
45	2	3	3	1	3.4	20	1.9	149	91	20	2	12.7	8.9	5.1	9.7	144	0	0	0	0	0	0	0	0	1	0	1	0	1	1	0	1	14.6201		2012-05-08					0		11.2361				0
51	2	3	1	1	3.6	49.2	5.4	136	71	19.7	5	9.3	8.7	4	7.4	120	1	0	0	0	0	0	0	0	0	0	0	0	1	1	0	1	2.39836		2009-11-11					0		0				0
63	2	3	1	1		58.4	9	160	70	24.3	7	14.6	8.9	3.2	8.6	115	1	1	0	0	0	0	0	0	0	0	0	0	0	0	0	1	25.1663		2012-10-20					0		18.5626	58.399999999999999	9		0
68	2	3	6	1		61.6	4.2	140	90	20.4	7	9.6					1	0	0	0	0	0	0	0	0	0	0	0	1	0	0	1	3.64682		2010-05-28					0		3.12115				0
43	1	1	6	1		74.1	12.3	140	90	23.8	2	11.9	8.6	5	11.1	184	0	0	0	0	0	0	0	0	0	0	0	1	1	0	0	1	34.1355		2010-10-01					0		10.3491	74.099999999999994	12.300000000000001		0
47	2	3	1	2	2.7	27.4	8.4	109	58	22.5	3	8.6	7.6	3		115	1	0	0	0	0	0	0	0	1	1	1	1	1	0	0	1	30.7187		2013-11-11					0		29.306	27.399999999999999	8.4		0
55	2	2	4	1		78	5.36	140	70	25.6	5	11.9	10.1	5.8	7.1	113	0	0	1	0	0	1	0	0	1	0	1	1	1	1	0	1	20.0739		2011-05-09					0		17.6756				0
62	2	2	1	1	2.3	124.4	7.19	150	70	21.6	10	7.9	9.1	4.7	9.8	128	1	1	1	1	1	1	0	0	0	1	0	1	0	0	0	1	5.8152		2010-11-01					0		5.4538				0
58	2	4	1	2				130	80	26.3		8.9	8.6	5.7		122	1	0	0	0	0	0	0	0	1	1	0	1	0	0	0	1	4.36961		2012-02-28					0		0	nodata	nodata		0
82	1	1	1	1				137	34	22.6	8	11.3	8.1	3.5	7.1	140	1	0	0	0	0	0	0	0	0	0	0	1	1	0	0	1	22.7351		2012-11-08					0		17.3142				0
78	2	3	1	1		67	11.2	120	70	21.1	8	10	8.5	3	7.7	136	1	0	1	1	0	0	0	0	0	0	0	0	1	1	0	1	42.3819		2011-01-15					0		15.9343	67	11.199999999999999		0
69	2	3	1	1		32.8	8.3	160	90	27.7	10	10.6	9.8	3.5	4.9	73	1	1	1	1	0	0	0	0	1	0	1	0	1	1	0	1	31.1786		2011-12-05					0		23.4579	32.799999999999997	8.300000000000001		0
51	2	3	1	2		16.9	2.3	170	80		5	10.7	8.2	3.6	6	129	1	0	0	0	0	0	0	0	1	0	1	0	1	1	0	1	15.0801		2011-10-31					0		11.9589				0
68	1	1	1	1	2.9	42.5	2.57	167	92	21.5	6	11.1	9	8.9	9	244	1	0	0	0	0	0	0	0	0	0	0	1	0	0	0	1	36.0082		2013-09-04					0		35.0226				0
62	2	2	1	1				150	80	23.2	10	8.8	9	4.4	7	142	1	0	1	0	1	0	0	1	1	0	1	0	0	0	0	1	31.7043		2012-03-08					0		29.3717				0
54	1	1	5	2	3.7	33	1.8	108	66	21.8		9.5	9.3	3.7	5.1		1	0	1	0	0	0	0	1	0	0	0	0	0	1	0	1	24.5092	2012-08-13	2012-05-25	2012-08-30	97	1	605	1	6	6.57084				0
53	2	1	5	2				130	80	25.6	3	10.4	8.1	5.9	5.9	222	0	0	1	0	0	1	0	0	1	0	1	1	1	1	1	1	13.2731		2011-03-16					0		17.9713				0
58	1	1	1	1		78.9	7.9	120	80	22.3	8	9.8	7.3	7.3	7	121	1	0	0	0	0	0	0	0	0	0	1	0	1	0	0	1	37.6181		2012-06-16					0		37.5852				0
72	1	1	6	1	4	54.3	3.93	146	74	19.7	7	8.5	7.3	4.3	6.4	87	0	0	1	0	1	1	0	0	0	0	1	0	0	0	0	1	34.5955	2013-06-10	2013-06-03	2013-06-10	7	2	605	1	6	34.3655				0
70	1	1	1	2	3.8	27.5	7.2	167	104	20	8	11.5	8.2	3	5.1	165	1	0	0	0	0	0	0	0	1	0	1	0	0	1	0	1	14.4559		2010-07-20					0		11.269	27.5	7.2		0
49	2	2	1	1		40	10.5	140	80	25.6	6	11.9	9.4	3.7	10.6	152	1	0	1	1	0	0	1	0	1	0	1	0	1	1	0	1	7.32649		2010-09-07					0		5.97947	40	10.5		0
52	2	3	3	1	3.3	79.5	10.2	134	65	22.6	3	9.3	7.9	6.6	7.9	96	0	0	0	0	0	0	0	0	0	0	0	1	1	1	0	1	4.33676	2013-06-06	2013-06-06	2013-06-06	0	2	605	1	6	4.33676				0
84	1	1	1	2	3.7	100	3.5	160	80	22.3	9	7.9	8.5	6.3	6.4	75	1	0	1	0	0	1	0	0	0	0	1	1	0	1	0	1	1.97125	2012-12-14	2012-09-27	2012-10-02	5	2	605	1	6	1.80698				0
47	2	3	1	1	3	92.2	13	172	90	19.9	4	7.2	6.5	4.3	6.3	135	1	0	0	0	0	0	0	0	0	0	0	1	0	1	0	1	25.2977		2009-09-28					0		0				0
50	2		6					130	80							289	0	0	0	0	0	0	0	0	0	0	0	1	0	0	0	1	11.1376		2012-02-20					0		19.7782	nodata	nodata		0
57	2	4	1	2		44	13.5	150	70	27.3	5	9.8	9.7	4.2	7.3	194	1	0	0	0	0	0	0	0	1	0	1	1	0	1	0	1	51.2854	2012-04-27	2011-06-14	2011-06-21	7	1	501	1	5	23.3593	44	13.5		0
50	2	3	6	1		68	11.6	150	80	17.8	4	9.8	9.1	4.5	6.2	139	0	0	0	0	0	0	0	0	1	1	0	0	0	1	0	1	12.7146		2010-10-01					0		10.3491	68	11.6		0
59	2	3	1	1	2.8	34	2.5	158	88	21.1	5	11.7		5.4	6.8	154	1	0	0	0	0	0	0	0	0	0	0	0	1	0	0	1	2.00411		2013-04-17					0		5.97947				0
51	2	3	2	2		40.5	12.5	170	85	25.2	3	9.5	7.9	5.8	6.7	178	0	0	0	0	0	0	0	0	1	1	1	0	1	0	1	1	5.4538		2009-11-06					0		0	40.5	12.5		0
60	2	1	1	1	2.7	70.2	8.7	128	67	24.1	7	10.4	8	5.8	7.5	127	1	0	0	0	0	0	0	0	1	0	1	1	1	0	0	1	32.4928		2011-12-07					0		29.963	70.200000000000003	8.699999999999999		0
55	2	3	1	1		65.2	7.6	149	79	21	5	9.3	8.4	3.4	6.2	122	1	0	0	0	0	0	0	0	1	0	1	1	1	1	0	1	19.7125		2012-09-06					0		17.2485	65.200000000000003	7.6		0
70	2	4	5	2		40.9	6.7	120	80	26.9	5	13.9	8.2	4.2	5.1	166	1	0	0	0	0	0	0	0	1	0	1	0	1	0	0	1	37.0924		2012-09-15					0		36.0082	40.899999999999999	6.7		0
71	2	3	1	1		125	9.4	149	76	21	11	10	7.8	4.9	4.7	233	1	0	0	0	0	0	0	0	1	0	1	1	0	1	0	1	4.6653		2013-04-04					0		3.25257				0
64	2	3	1	2		93.4	8.9	138	63	25.7	8	10.9	6.6	6.3	9.7	124	1	0	1	0	0	0	0	1	1	0	1	1	1	1	0	1	31.0472		2011-12-01					0		28.386	93.400000000000006	8.9		0
71	1		6	1							6						0	0	0	0	0	0	0	0	0	0	0	0	0	0	0	1	12.1889		2010-08-24					0		0				0
55	1	1	4	2		41.4	1.2	114	76	23.7	3	12.3	9.6	6.2	6.4	208	0	0	1	0	0	0	1	0	0	0	0	0	0	0	0	1	49.0842		2013-01-23					0		43.2361	41.399999999999999	1.2		0
72	1	1	4	2		55.5	8.8	100	70		5	11.3	9.8	5.9	7.4	165	0	0	0	0	0	0	0	0	0	0	0	0	0	0	0	1	32.2957		2012-03-15					0		29.963	55.5	8.800000000000001		0
56	1	1	1	2	1.8	36.7	8.6	143	78	19.5	6	9.4	8.6	4.6	5.1	166	1	0	0	0	0	0	0	0	0	0	0	0	1	1	0	1	49.1828		2013-07-07					0		47.9671	36.700000000000003	8.6		0
48	2	1	3	2		92.9	12.3	137	74	20.3	2	10.6	8.2	5.3	5.2	212	0	0	1	0	0	0	1	0	1	1	0	0	1	1	0	1	51.5811		2013-07-11					0		47.6386	92.900000000000006	12.300000000000001		0
65	2	3	3	2		58	12.2	140	90	24.7	4	10.1	8.7	6.7	7.5	194	0	0	0	0	0	0	0	0	1	0	1	1	0	1	1	1	47.6057		2013-08-14					0		47.1129	58	12.199999999999999		0
67	2	1	1	1				120	70	26.2	7	12.1	8.7	5.5	8.5	145	1	1	1	1	0	0	0	0	0	0	0	0	0	1	0	1	42.3491		2013-08-29					0		47.0801				0
46	2	1	3	2		47.5	12.8	104	69	19.7	5	13.6	5.4	3.8	6.1	135	0	0	1	0	0	0	1	0	0	0	0	0	0	0	0	1	52.6653	2011-10-13	2011-09-04	2011-09-10	6	1	301	1	3	26.5791	47.5	12.800000000000001		0
68	2	1	2	2	3.8	47.8	10.3	103	65	20.6	5	12.1	8.5	5.1	5.4	173	0	0	0	0	0	0	0	0	1	1	0	1	1	1	0	1	42.4476		2013-03-02					0		41.9548	47.799999999999997	10.300000000000001		0
51	2	1	5	2				130	70	22.1	3	9.1	8.6	5	7.7	174	0	0	1	0	0	1	0	0	1	0	1	0	1	1	1	1	38.3737		2013-03-15					0		41.9548				0
71	2	2	4	2	3.8	79.3	6	118	61	23.9	6	9.9	8.6	3.2	5	175	1	0	0	0	0	0	0	0	0	0	0	0	0	0	0	1	43.5647		2013-08-12					0		41.8234				0
86	1	1	2	1				140	80	20.4	8	10.1	7.5	2.8	5.3	152	0	0	1	0	0	1	0	0	1	1	0	0	1	1	0	1	44.1889		2013-07-01					0		41.7906				0
56	1	1	1	2	3.3	58	12.02	129	71	30	8	11.4	10	6.1	6.5	182	1	1	1	1	0	1	1	0	1	1	0	1	1	1	0	1	42.4148	2010-07-09	2010-07-09	2010-07-12	3	1	202	1	2	11.039	58	12.02		0
32	1	1	1	1		67	10.6	130	80	22.8	5	10.9	9.8	6.6	5.3	95	1	0	0	0	0	0	0	0	0	0	0	0	0	0	0	1	41.692		2013-11-06					0		41.692	67	10.6		0
73	2	2	1	1		61.6	10.1	140	70	22.8	8	13.3	8.5	3.5	6.1	140	1	0	0	0	0	0	0	0	1	0	1	0	1	0	0	1	49.3799		2013-05-02					0		41.3963	61.600000000000001	10.1		0
60	2	1	6	1		47	5.66	140	80	22.9	5	11.5	9.1	3.8	6.8	180	0	0	1	0	1	0	0	0	0	0	0	0	0	1	0	1	40.4107		2013-05-02					0		41.3306	47	5.66		0
66	1	1	1	1	3	21	1.6	180	90	19.5	8	10.8	9.2	2.4	5.2	164	1	0	1	0	0	1	0	0	1	1	1	0	0	1	0	1	42.4148		2013-05-03					0		41.1663				0
62	2	3	2	2		48.7	12.1	101	61	25.8	6	8.3	8.3	3	7.2	172	1	1	1	1	0	0	0	0	0	0	0	0	0	1	0	1	38.0123	2009-08-03	2009-07-02	2009-07-24	22	1	103	1	1	0.459959	48.700000000000003	12.1		0
70	2	1	3	2	4.4	34.5	8.5	106	63	23.6	4	12.3	8.3	3.6	7.2	151	0	0	1	0	0	1	0	0	1	0	1	0	0	0	0	1	37.6838		2012-07-02					0		36.3039	34.5	8.5		0
69	1	1	2	1		89	6.9	109	60	19	6	10.5	8.7	4.6	9.3	151	0	1	1	1	0	0	0	0	1	1	1	1	1	1	0	1	51.614		2012-07-03					0		36.271	89	6.9		0
66	2	3	4	2		30	3	135	93	24.8	4	13.5	9.3	6.9	7	176	0	0	0	0	0	0	0	0	0	0	0	0	0	1	0	1	39.8522		2013-04-30					0		36.0739				0
37	2	1	5	1		41	8.9	140	90		5	11.5	8.7	4.4	4.3	127	0	0	1	1	1	0	1	1	0	0	0	0	0	0	0	1	37.9795		2013-05-17					0		36.0082	41	8.9		0
73	2	2	1	1	2.3	29.7	1.8	160	90	22.9	10	9.6	7.9	5.3	8.9	115	1	0	1	1	0	0	0	0	1	0	1	0	1	0	1	1	35.4825	2012-09-25	2012-08-26	2012-09-10	15	2	101	1	1	34.9897				0
70	2	3	3	2	3.5	43.9	9.14	126	80	22	7	11.5	9	3.4	6.3	181	0	0	0	0	0	0	0	0	0	0	0	0	0	0	0	1	37.8152		2012-07-06					0		35.7125	43.899999999999999	9.140000000000001		0
75	2	3	2	2		40	3.3	113	63	25.4	5	11.7	9.8	5.3			0	0	0	0	0	0	0	0	1	0	1	1	1	1	0	1	38.538	2011-01-13	2011-01-01	2011-01-08	7	1	410	1	4	7.65503				0
76	1	1	2	1	3.5	139.5	11.5	126	57	17.1	6	9.8	8.4	3.3	8.1	165	0	0	1	1	0	1	0	0	1	1	0	0	1	0	1	1	35.384	2012-08-10	2012-07-18	2012-08-10	23	1	307	1	3	34.0041				0
53	1	1	3	2		57.4	8.8	137	59	17.6	3	9.6	9.1	0.9	6.6	202	0	0	0	0	0	0	0	0	0	0	0	0	0	1	0	1	32.46		2012-02-10					0		30.883	57.399999999999999	8.800000000000001		0
42	1	1	2	1		74.7	10.48	140	90	26	3	11	9.4	5.9	8.8	146	0	0	1	0	0	1	0	0	0	0	0	0	1	0	0	1	31.4415	2013-08-05	2012-07-27	2012-08-18	22	2	402	1	4	30.653	74.700000000000003	10.48		0
38	1	1	1	1	2.2	20	1.5	140	80	18.9	5	10.4	8.5	6.8	8	148	1	0	0	0	0	0	0	0	1	1	1	0	1	1	1	1	31.6715		2012-06-04					0		30.0287				0
55	2	2	1	2		49.1	14.6				7	12.7	10.9	4.3	6	138	0	0	0	0	0	0	0	0	1	0	1	0	0	0	0	1	34.9569		2012-03-15					0		29.963	49.100000000000001	14.6		0
72	1	1	3	2		28.6	6.4	170	99	20.4	5	10.9	8.5	3.8	3.9	174	0	0	0	0	0	0	0	0	1	1	1	0	1	0	0	1	33.0842	2011-12-06	2011-11-24	2011-12-01	8	1	606	1	6	29.4702	28.600000000000001	6.4		0
56	1	1	2	2				150	90	19.8	3	9	8.9	4.7	5.7	225	0	0	0	0	0	0	0	0	0	0	0	0	0	1	0	1	28.8789		2011-08-20					0		24.0493				0
68	1	1	2	1				127	72	18.5	5	10.2	9.2	3.5	5.9	153	0	0	1	0	0	1	0	0	0	0	0	0	0	0	0	1	28.4517	2010-08-02	2010-02-17	2010-02-19	2	999999	101	1	1	2.59548				0
66	1	1	3	1		68.3	6.1	120	80	18.5	5	9	8.7	2.1	6.2	152	0	0	0	0	0	0	0	0	1	1	0	0	1	1	1	1	48.6899		2011-10-05					0		22.4723	68.299999999999997	6.1		0
56	1	1	2	2	4	65	5.4	130	80	29.7	5	9.9	10.4	4.1			0	0	0	0	0	0	0	0	1	0	1	0	1	1	1	1	19.0883		2013-01-09					0		18.6283				0
71	2	1	1	1				142	72	21.6	12	9.7	8.3	2.8	4.9	111	1	0	0	0	0	0	0	0	1	0	1	1	1	1	1	1	21.4538		2011-02-03					0		18.1684				0
66	2	2	1	1		65	9.6	110	60	21.1	8	9.2	7.5	6.1	7.3	93	1	0	1	1	0	1	0	0	1	0	1	0	1	1	0	1	18.8255		2012-02-09					0		18.037	65	9.6		0
78	1	1	3	2	4.1	12.4	4.5	90	60	26.3	5	10.3	9.1	3.4	5.2	185	0	0	0	0	0	0	0	0	0	0	0	1	0	0	0	1	19.7125		2013-07-12					0		17.9713				0
81	2	1	2	1	3.8	100	12.5	133	57	20.4	8	10.6	11.3	4.4	6.4	210	0	0	1	1	1	1	0	0	0	0	0	1	0	0	0	1	19.9097		2012-05-29					0		17.9713				0
49	2	1	6	1		48.4	9.4	130	78	21.8	2	10.5	9.3	5.3	7	167	0	0	1	0	0	1	0	0	0	0	0	0	0	0	0	1	17.577		2011-03-16					0		17.9713	48.399999999999999	9.4		0
59	1	1	5	2		62.3	7.8	130	70		3	12.9	10.5	3.1	4.7	235	0	0	0	0	0	0	0	0	1	0	1	0	1	1	0	1	17.2813		2011-03-16					0		17.9713	62.299999999999997	7.8		0
56	2	2	6	2		44.7	10.35	110	80	21.5	6	8.1	8.4	5.7	6.2	132	1	1	1	1	0	1	0	0	1	0	1	0	1	0	1	1	26.7433		2011-03-16					0		17.9713	44.700000000000003	10.35		0
73	1	1	6	2		40.1	5.5	111	71	22.9	5	12	10.6	3.5	6.5	195	0	0	0	0	0	0	0	0	0	0	0	1	0	0	0	1	24.9692		2011-08-19					0		17.9713	40.100000000000001	5.5		0
73	2	3	2	2				105	62	17.4	6	9.9	8.8	4			0	0	0	0	0	0	0	0	1	0	1	0	1	1	0	1	22.8337		2011-11-01					0		17.9384				0
59	2	3	6	1				141	82	18.1	4	10.3	9.3	5.9	7.6	133	0	0	0	0	0	0	0	0	1	1	1	0	1	1	1	1	19.0554		2012-12-05					0		17.7084				0
75	2	3	3	2	2.5	34.7	11.3	128	64	22.6	6	13	7.2	4.2	5.3	272	0	0	1	1	0	0	0	0	1	1	0	0	1	1	0	1	53.6838		2010-11-22					0		17.4456	34.700000000000003	11.300000000000001		0
69	2	3	4	1				133	85	22.9	4	12.3	11.2	8	6.4	171	0	0	0	0	0	0	0	0	0	0	0	0	0	0	0	1	20.6653		2011-01-06					0		17.2485				0
52	2	2	1	1		69.1	9.6	109	66	19.9	4	13.6	9.1	7.7	6.8	147	1	0	0	0	0	0	0	0	0	0	0	0	0	0	0	1	17.5441		2010-11-22					0		17.2485	69.099999999999994	9.6		0
76	2	3	2	2		61.2	4.3	80	60	27.2	5	12.1	8.9	1.8	5.5	171	0	0	1	1	0	0	0	0	0	0	0	1	0	0	0	1	18.2012	2012-06-04	2012-04-23	2012-04-27	4	1	201	1	2	15.0801				0
48	1	1	6	2		30.9	9.9	124	76	24.5	2	9.8	9.2	4.6	4.6	165	0	0	0	0	0	0	0	0	1	1	1	0	1	1	0	1	17.4456		2010-11-22					0		17.1828	30.899999999999999	9.9		0
78	2	1	2	1		62	6	122	65	21.5	6	7.9	9	4.4	6.7	137	0	0	1	0	0	1	0	0	0	0	0	0	0	1	1	1	18.1684	2009-12-29	2009-12-23	2009-12-23	0	1	201	1	2	4.6653				0
53	2	2	2	1		92.4	14.3	150	90	22.5	4	14.3	10	6.9	8.8	180	0	1	1	1	0	1	1	0	1	0	1	0	1	0	0	1	22.1437		2011-04-21					0		16.8542	92.400000000000006	14.300000000000001		0
60	2	3	2	2				110	70	22.6	3	9.9	8.9	4	7.3	169	0	0	0	0	0	0	0	0	0	0	0	1	1	1	0	1	26.2834		2011-01-18					0		16.4928				0
74	2	3	2	1		56	8.8	140	70	22.9	9	7.6	10.3	5	6.4	136	0	1	0	0	0	0	0	0	1	0	1	0	1	1	0	1	32.1314		2011-01-17					0		16.0329	56	8.800000000000001		0
73	2	3	1	1	3.8	20	4.6	150	70	21.4	11	9.5	9	3.7	7.8	134	1	0	1	1	0	1	1	0	0	0	0	0	1	1	1	1	22.5708		2011-01-14					0		16	20	4.6		0
76	2	1	1	1				150	80	24.4	9	11.3	9.5	4.7	8.8	180	1	0	1	0	1	0	0	0	1	0	1	0	1	1	1	1	25.4949		2011-01-14					0		15.9343				0
90	2	3	2	1		73	8.1	130	60	17.7	9	11.8	8.6	5.1	7.1	142	0	1	1	1	1	0	1	0	0	0	0	0	0	0	0	1	24.8706		2011-01-15					0		15.9343	73	8.1		0
73	2	3	6	1		94.8	13.1	110	70	25.1	5	10.3	8.9	7	10.1	142	0	0	0	0	0	0	0	0	0	0	0	0	0	0	0	1	15.9343		2011-01-15					0		12.1889	94.799999999999997	13.1		0
71	1	1	1	1	3	55.9	3.3	140	60	21.9	9	11.4	10	4.5	7.3	135	1	0	1	1	0	1	1	0	1	0	1	0	0	0	0	1	14.0616		2012-10-06					0		12.0246				0
64	1	1	1	1		62.7	9.3	140	80	23.8	7	9.6	9.4	7.4	7	164	1	0	1	1	0	0	0	0	0	0	0	1	0	0	0	1	14.1602		2012-10-06					0		12.0246	62.700000000000003	9.300000000000001		0
84	2	3	2	2		50.4	12.4	102	64	25.1	6	12.8	8.9	2.9	5.6	127	0	0	0	0	0	0	0	0	0	0	0	1	0	0	0	1	14.4887		2010-07-13					0		11.729	50.399999999999999	12.4		0
51	2	2	1	1		47	8.1	120	70	22.1	7	10.4	8.8	4.3	6.4	124	1	0	1	1	0	1	0	0	1	1	0	1	0	0	0	1	12.4189	2010-05-31	2010-05-04	2010-05-20	16	1	302	1	3	1.28131	47	8.1		0
71	1	1	3	1				134	71	21.1	5	10.9	8.8	4.7	6	124	0	0	1	0	0	1	1	0	1	0	1	0	1	0	0	1	13.4045	2010-02-08	2009-08-28	2009-08-31	3	1	404	1	4	0.985626				0
73	2	3	6	1		47	9.9	126	82	24.8	6	11.1	8.5	5.1	6.9	132	0	1	1	0	0	0	1	0	1	0	1	0	1	1	0	1	20.6324		2010-10-18					0		11.039	47	9.9		0
68	1	1	2	2		100	10.6	130	80	18	7	8.5	8.1	3.1	10.1		0	0	1	0	1	0	1	1	0	0	0	0	0	0	0	1	19.1211		2010-10-13					0		11.039				0
53	2	2	3	1		66.4	10.8	150	90	23.8	5	15.6	11.2	7.5	8.5	131	0	0	0	0	0	0	0	0	0	0	0	0	1	0	0	1	14.9158		2010-07-23					0		5.97947	66.400000000000006	10.800000000000001		0
68	1	1	4	1		61.9	10.4	103	60		4	13.3	9.8	5.5	8	216	0	0	0	0	0	0	0	0	0	0	0	0	0	0	0	1	9.65914		2011-10-06					0		5.8152	61.899999999999999	10.4		0
62	2	1	1	1		59	8.8	150	80	20.5	9	10.2	8.6	8	6.7	86	1	1	1	1	0	0	1	0	1	0	1	0	1	1	1	1	7.88501		2010-03-04					0		5.51951	59	8.800000000000001		0
76	1	1	6	2				140	80	14.4	5	10.5	9.7	4.7	6.4	151	0	1	0	0	0	0	0	0	1	0	1	0	0	1	0	1	10.6448		2010-02-09					0		5.51951				0
74	1	1	3	2		31.8	7.8	138	72	17.8	5	11	7.9	3.2	4.7	229	0	0	1	1	0	0	0	0	1	0	1	0	0	1	0	1	8.04928		2009-11-30					0		5.19097	31.800000000000001	7.8		0
53	2	2	6	1				135	88	19.6	5	9.5	10.2	7.7	6.6	125	0	0	1	0	0	0	1	0	0	0	0	0	0	0	0	1	28.2218		2009-07-30					0		0				0
62	1	1	6	1				154	85	20	4	10.7	10.1	5.9	6.9	167	0	0	0	0	0	0	0	0	1	0	1	0	1	0	0	1	5.94661		2010-08-19					0		0				0
69	1	1	2	2		62.4	7.7	120	63	19.4	6	9.6	7.3	3.1	4.6	216	0	0	0	0	0	0	0	0	1	1	1	0	1	1	0	1	5.8809		2009-06-10					0		0	62.399999999999999	7.7		0
73	2	1	1	2		36.2	3.6	105	58	18.6	10	11.8	8.3	3.6	7.2	142	1	0	0	0	0	0	0	0	0	0	0	0	0	1	0	1	24.6078		2009-06-11					0		0	36.200000000000003	3.6		0
65	2	3	1	1		31.2	5.98	140	90	22.9	7	12.9	9.2	7.7	8.3	205	1	0	0	0	0	0	0	0	0	0	0	0	0	0	0	1	25.7248		2009-10-07					0		0	31.199999999999999	5.98		0
67	2	1	6	2				140	70	25	5	10	8.4	6.3	6.9	145	0	0	0	0	0	0	0	0	1	0	1	0	1	1	0	1	2.46407		2009-11-13					0		0				0
67	1	1	1	1		54	2.1	150	80	20.3	6	10.3	8.6	5.3	9.3	130	0	0	1	0	0	1	1	0	1	0	1	1	0	1	0	1	12.9117		2013-12-02					0		48.1643				0
70	1	1	1	1	4.2	27	5.5	110	60	21.3	11	11.4	8.5	4.8		119	1	0	0	0	0	0	0	0	0	0	0	0	0	0	0	1	48.2628		2013-07-23					0		47.2772	27	5.5		0
75	2	3	2	2	3.3	48.4	5.18	143	69	27.5	5	10.4	8.2	5.2	7.9	173	0	0	0	0	0	0	0	0	0	0	0	1	1	0	1	1	45.7002		2013-09-23					0		45.7002	48.399999999999999	5.18		0
70	2	3	1	1	3.6	63	5.9	110	70	25.8	10	11.2	7.1	4.5	6.6	154	1	0	1	1	1	0	0	0	1	0	1	1	1	0	0	1	44.386	2010-12-10	2010-11-29	2010-12-01	2	1	102	1	1	14.8172			76	1
55	1	1	1	1		21.7	0.9	126	58	19.6	5	11.6	8.4	5.2	6.9	220	1	0	0	0	0	0	0	0	1	0	1	1	1	1	0	1	43.8275	2013-02-05	2012-10-24	2012-12-15	52	1	605	1	6	38.8337				0
63	2	1	1	2	2.7	84.4	6.4	114	41	22.4	6	9.2	6.6	4.8	11.5	175	1	0	0	0	0	0	0	0	1	0	1	1	1	1	0	1	47.8686		2013-02-18					0		42.0205	84.400000000000006	6.4		0
75	1	1	5	1	4	43	3.9	130	80	24.4	6	11.3	9.4	4.4	9	146	0	0	0	0	0	0	0	0	1	1	0	0	0	0	0	1	43.4004		2013-02-18					0		41.9548				0
65	2	1	1	2				122	80	25.3	3	11.5	8.5	3.6	8.2	184	1	0	1	1	0	0	0	0	0	0	0	1	0	0	0	1	42.4805	2011-03-26	2011-03-08	2011-03-26	18	1	103	1	1	18.8255				0
65	2	3	3	1	3.1	30.9	1.8	130	70	20.7	5	10.4	11	3.1	7	107	0	0	0	0	0	0	0	0	0	0	0	1	1	0	0	1	48.6899	2013-03-06	2013-03-04	2013-03-06	2	1	407	1	4	41.8234				0
62	1	1	6	1	2.4	21	2.3	160	90	19.8	5	9.5	8.5	1.8	6.3	141	0	0	1	0	0	1	0	0	0	0	0	0	0	1	0	1	44.9446		2013-06-01					0		41.922				0
54	2	3	1	1		54.6	6.84	150	80	20.7	7	9.6	8.5	3.8	7.2	102	1	0	1	1	1	0	0	1	0	0	0	0	0	0	0	1	42.5791		2013-07-01					0		41.7248	54.600000000000001	6.84		0
70	2	3	1	2	2.9	33.2	5.5	141	75	22.6	7	12.3	7	4.5	5.1	135	1	0	0	0	0	0	0	0	1	0	1	0	1	1	0	1	51.614		2012-11-22					0		41.462	33.200000000000003	5.5		0
65	2	3	1	1				106	69	18.3	7	11.8	7.9	3.4	6.9	120	1	0	1	0	0	1	0	0	0	0	0	0	0	0	0	1	45.6345		2013-01-02					0		41.3963				0
71	1	3	1	1		56.7	7.4	150	90	32	8	11.2	11.4	4.2	7.2	120	1	0	1	1	0	0	0	0	0	0	0	1	0	0	0	1	48.2628		2013-05-02					0		41.232	56.700000000000003	7.4		0
51	1	1	6	2		64	3.3	120	70	23.3	5	9.8	8.4	5.7	7.5	211	0	0	1	0	0	1	1	0	1	0	1	1	0	0	0	1	47.9343		2012-12-04					0		40.9035	64	3.3		0
56	1	1	2	2	3	71.6	10.1	175	80	22.5	3	8.4	8.7	4.4	9.2	195	0	0	1	1	0	0	0	0	1	0	1	1	1	0	1	1	39.4908	2012-02-27	2012-02-26	2012-03-22	25	1	101	1	1	24.2793	71.599999999999994	10.1		0
58	2	1	1	1	2.4	18	1.4	130	70	26.8	9	8.8	8.3	3.7	8.2	132	1	0	0	0	0	0	0	0	0	0	0	0	0	0	0	1	38.9651		2012-12-13					0		36.3368				0
73	2	3	1	2		47	7				6	10.7	8.2	4.4	6.6	165	1	0	0	0	0	0	0	0	1	0	1	1	1	1	0	1	33.8727		2013-08-30					0		35.4825	47	7		0
69	2	3	2	1		64	8.2	160	80	21.8	5	9.9	8.7	4.7	6.2	148	0	0	0	0	0	0	0	0	1	0	1	1	1	1	0	1	37.7166		2012-12-03					0		35.384	64	8.199999999999999		0
57	2	1	1	2		56	14.1	140	100			9.8	9	9.8	7.5	215	0	0	0	0	0	0	0	0	1	0	1	0	1	1	0	1	38.6366		2013-05-13					0		34.6283	56	14.1		0
81	2	3	2	1		47.3	6.9	161	92	19.2	6	9.8	8.6	3.7	7.4	149	0	0	1	0	0	1	0	0	0	0	0	1	0	0	0	1	32.2957	2012-04-17	2012-03-21	2012-03-27	6	1	201	1	2	11.5647	47.299999999999997	6.9		0
38	2	1	1	2	2.6	70	16.2	140	100		3	11	8.6	6.8	6.6	112	1	0	0	0	0	0	0	0	0	0	0	0	1	0	1	1	34.924		2012-12-18					0		30.1273	70	16.199999999999999		0
58	1	1	1	1		71.9	7.93	150	90	18.8	7	8.2	8.6	5.3	7.3	132	1	0	0	0	0	0	0	0	1	0	1	0	1	1	0	1	36.9938		2012-07-10					0		30.0616	71.900000000000006	7.93		0
60	1	1	1	2	3.1	34.2	5.63	130	90	25.1	9	10.6	8.2	2.4	5.5	208	1	0	1	0	1	0	0	0	1	0	1	0	0	0	0	1	31.3758		2012-06-14					0		29.9959	34.200000000000003	5.63		0
63	1	1	1	2	3.2	78.5	10.6	145	80	28.1	5	9.3	8.1	6.6	6.7	144	1	0	0	0	0	0	0	0	1	0	1	1	1	1	1	1	32.0329		2012-03-15					0		29.963	78.5	10.6		0
56	1	1	1	1		74.6	9.7	120	80	37	6	10.1	8.8	6.9	8	174	1	0	0	0	0	0	0	0	1	0	1	0	1	1	0	1	30.2916		2012-07-09					0		29.5359	74.599999999999994	9.699999999999999		0
72	2	2	2	2				140	90	21.4	7	12.6	8.6	4.8	8.2	258	1	0	0	0	0	0	0	0	0	0	0	0	0	0	0	1	30.0616	2010-08-28	2010-07-19	2010-07-26	7	1	103	1	1	9.85626				0
55	2	3	1	2						23.4	7						1	0	1	0	1	0	0	1	1	0	1	1	1	1	0	1	25.6263		2013-03-21					0		24.6078				0
76	2	3	6	2		125	4			16.3	6	10	8.8	3.5	5	138	0	0	1	0	0	1	0	0	1	0	1	1	0	0	0	1	24.3778		2012-01-16					0		24.345				0
64	2	3	1	1		89.9	9.8	160	90	20.4	8	9.3	9.1	5.6	9.9	162	1	0	1	1	0	0	0	0	1	0	1	0	1	1	0	1	24.4107	2012-01-02	2010-04-21	2010-04-24	3	1	202	1	2	3.41684	89.900000000000006	9.800000000000001		0
53	2	2	1	1		67.5	9.54	170	90	24.2	12	9.9	9.1	4.7	8.5	132	1	0	1	1	0	0	0	0	0	0	0	0	1	1	0	1	28.7146		2012-01-02					0		23.7864	67.5	9.539999999999999		0
57	2	2	4	1				128	95	19.9	4	12.4	9.2	4.4	6.1	188	0	0	0	0	0	0	0	0	0	0	0	0	0	0	0	1	27.5647		2012-06-26					0		23.6879				0
73	2	3	2	2		38.5	9.3	136	85	24.6	7	14.2	8.5	3.3	7	186	0	0	1	0	1	1	0	0	0	0	0	0	0	0	0	1	30.423	2011-10-25	2011-09-01	2011-09-15	14	1	602	1	6	25.8234	38.5	9.300000000000001		0
69	2	1	1	2		93	15.8	110	70	26.1	4	9.5	8.9	9.7		135	1	0	1	1	0	0	0	0	1	1	0	0	1	0	0	1	0.558522		2012-02-07					0		20.731	93	15.800000000000001		0
85	1	1	2	1		94	4.7	157	74	24.1	6	11.1	10	2.1	1.7	209	0	0	0	0	0	0	0	0	1	0	1	1	0	1	0	1	19.6468	2013-04-12	2012-12-24	2013-01-23	30	1	606	1	6	14.3901				0
82	1	1	3	1		51.7	8.44	140	80	23.8	6	12.3	9.5	3.8	6.6	209	0	0	0	0	0	0	0	0	0	0	0	0	1	0	0	1	23.8522		2011-07-04					0		17.8727	51.700000000000003	8.44		0
88	2	3	2	1				150	80	20.2	7	11.1	8	3.2	7.3	202	0	1	0	0	0	0	0	0	0	0	0	0	1	0	0	1	21.5524	2012-03-05	2011-09-10	2011-09-14	4	1	602	1	6	20.0739				0
55	2	1	2	2				140	90	21.3	3	12	8.8	3.4	7.6	209	0	0	0	0	0	0	0	0	0	0	0	1	0	1	0	1	25.6591		2011-06-03					0		17.8398				0
67	2	4	6	1		77	10.3	128	72	21	8	8.7	10.1	5.7	7.7	134	0	0	1	1	0	0	1	0	1	0	1	0	1	1	0	1	25.6591		2010-12-13					0		17.577	77	10.300000000000001		0
76	1	1	2	1	3.2	21	1.7	187	76	19.2	9	9.9	8.2	4.8	6.1	158	1	0	1	0	0	1	0	0	0	0	0	0	0	0	0	1	24.2136	2012-04-17	2012-03-17	2012-04-13	27	1	605	1	6	9.29774				0
67	2	1	3	2	2.6	49.8	11	125	72	25	5	7.8	7.7	5.3	5.5	153	0	1	0	0	0	0	0	0	1	0	1	0	1	1	0	1	16.4271	2011-03-07	2011-02-22	2011-02-28	6	1	602	1	6	15.8357	49.799999999999997	11		0
80	2	1	6	1	4.3	69	7.6	110	70	22.6	9	8	8.4	3.2	7.9	145	0	0	0	0	0	0	0	0	0	0	0	0	0	0	0	1	37.5852		2011-01-13					0		15.9343	69	7.6		0
52	1	1	1	2	2.8	48.3	9.8	148	72	26.1	6	10	8.7	7.3	5.7	208	1	0	0	0	0	0	0	0	1	0	1	0	1	0	0	1	13.8316		2011-04-18					0		13.9302	48.299999999999997	9.800000000000001		0
70	2	3	1	2	2.7	31.9	3.6	120	80	24.4	6	11.7	8.3	7.7	7.6	224	1	0	0	0	0	0	0	0	1	0	1	1	0	0	0	1	20.2382		2012-02-23					0		12.4189				0
64	1	1	2	1		46.8	7.6	160	90	19.5	4	10.6	8.7	3.1	5.5	169	0	0	0	0	0	0	0	0	1	1	0	0	1	1	0	1	12.4517		2010-12-27					0		12.1561	46.799999999999997	7.6		0
64	2	2	1	1		25	2.3	170	80	30.8	7	11.2	8.7	4.1	8.4	118	1	0	1	1	0	0	1	0	0	0	0	1	0	1	0	1	39.6879		2010-12-01					0		12.1232				0
76	1	1	4	2													0	0	0	0	0	0	0	0	0	0	0	0	0	0	0	1	8.01643		2012-06-07					0		11.9918				0
73	2	3	2	1	3.6	21	1.5	120	70	15.9	6	8.6	8.8	2.7	5.4	152	0	1	1	1	0	0	1	0	0	0	0	0	1	1	0	1	14.7515		2010-12-17					0		11.9589				0
61	2	3	2	2				140	90	26.4	5	10.1	8.3	6.4	9.5	170	0	0	1	0	0	1	0	0	0	0	0	1	0	0	0	1	13.1088		2011-11-01					0		11.9589				0
67	2	1	1	2	4.2	72	14	151	64	26.8	8	9.5	9.5	5.5	6.8	118	1	1	1	0	0	0	1	0	1	0	1	0	1	1	0	1	17.1828		2010-10-15					0		11.039	72	14		0
50	1	1	1	1				150	90	29.3	4	8.5	8.4	4.3	6.5	151	1	0	1	1	0	0	0	0	0	0	0	0	0	1	0	1	14.3901	2010-01-13	2009-12-15	2009-12-23	8	1	501	1	5	2.46407				0
60	2	1	2	2				140	80	23.2	4	10.4	8.3	9.1	8.4	234	0	0	1	0	0	0	1	0	0	0	0	1	0	1	0	1	13.7988	2010-08-07	2010-01-31	2010-02-04	4	1	410	1	4	5.68378				0
70	2	3	1	1		41.7	5.55	110	70	17.3	9	10.8	9	3.9	5.9	133	1	0	1	0	0	1	0	0	0	0	0	0	0	0	0	1	16.5914	2010-11-27	2010-01-15	2010-01-22	7	1	410	1	4	1.70842	41.700000000000003	5.55		0
46	1	1	2	2		30	8.2	120	90	25.3	2	10.5	9.8	4.3	6.4	231	0	0	0	0	0	0	0	0	1	0	1	1	1	1	0	1	21.1253		2011-02-09					0		17.8727	30	8.199999999999999	52	1
69	2	2	1	2	3	28	1.4	110	70	23.4	6	11.8	8.5	3.6	6.2	128	1	0	0	0	0	0	0	0	1	0	1	1	1	1	0	1	20.271		2012-08-23					0		6.53799				0
66	2	2	1	1	3.2	62.5	10.7	126	60	21.1	9	10.9	8.2	4.8	10.2	184	1	0	1	0	1	1	0	0	0	0	0	0	1	0	0	1	7.26078		2009-12-23					0		6.50513	62.5	10.699999999999999		0
70	1	1	1	2	3.4	40	2.2	104	50	24.5	10	9.1	7.9	4.9	5.1	165	1	0	1	1	0	1	1	0	1	0	1	1	0	1	0	1	8.47639		2011-02-17					0		6.17659				0
56	1	1	1	1	4.1	47	3.2	130	90	20.6		11.7	9.1	4.7	7	299	0	0	0	0	0	0	0	0	0	0	0	1	0	1	0	1			2012-03-02					0		5.97947				0
65	1	1	6	2	3.6	57	9.2	150	90	23.2	4	11.8	8.8	4.5	6.6	183	0	0	1	0	0	1	0	0	0	0	0	0	0	1	0	1	10.9733		2011-07-08					0		5.97947	57	9.199999999999999		0
59	2	1	1	2	2.9	36.7	10.97	108	65	19.7	3	10.6	9.4	4.9	7.1	136	1	0	0	0	0	0	0	0	1	0	1	0	1	0	0	1	39.2608		2010-05-31					0		5.97947	36.700000000000003	10.970000000000001		0
61	2	3	2	2	4.2	44	2.3	130	80	18.2	6	13.4	8.6	5	6.2		0	0	0	0	0	0	0	0	1	0	1	1	0	0	0	1	6.34086		2010-07-08					0		5.94661				0
55	2	3	2	2	3.7	81	12.1	130	80	22.9	4	9.4	7.7	6	7.5	129	0	0	0	0	0	0	0	0	0	0	0	0	0	1	0	1	8.70637		2010-07-08					0		5.94661				0
73	2	3	1	2	3.3	60.9	8.5	90	45	25	9	10.5	7.7	4.8	9.7	143	1	0	1	1	0	0	0	0	0	0	0	1	0	0	0	1	11.1704		2010-08-16					0		5.94661	60.899999999999999	8.5		0
63	2	1	1	2		23	1.6				9	11.3	7.1	3.2	7.7		1	0	1	1	0	1	0	0	1	0	1	1	0	0	0	1	32.6242		2010-07-05					0		5.94661				0
77	1	1	1	2	3.5	36.7	4.2	130	70	20.7	7	10.9	8.7	3.7	6.9	188	1	0	1	0	1	0	0	0	1	0	1	0	0	0	0	1	11.0719		2011-04-23					0		5.78234				0
72	2	3	2	1						20.4	5	10	9.5	3.1	9.9	173	0	0	1	1	0	0	0	0	1	0	1	0	1	1	0	1	8.47639		2010-06-03					0		5.74949				0
79	2	1	3	2	3.8	53	3.4	140	80	25	6	10.3	9.2	4.3	7.2	126	0	0	1	1	0	0	0	0	1	1	0	1	1	1	1	1	9.95483		2010-07-29					0		5.51951				0
62	2	3	3	1		41.7	9.3	130	70	21	6	11.2	9	5.4	5.7	102	0	0	1	1	1	0	1	0	1	1	0	1	1	1	1	1	28.5175		2011-04-26					0		5.28953				0
73	1	1	1	2	3.4	71	2.5	104	59	22.2	9	10.8	8.6	3.3	7.4	139	1	0	1	1	0	1	0	0	0	0	0	0	0	0	0	1	10.7105	2010-08-12	2010-08-05	2010-08-11	6	1	202	1	2	2.75975				0
48	1	1	1	2	3	73.8	8	150	90	32.6	6	10.2	8.6	5.2	8.2	194	1	0	1	0	1	0	0	1	1	1	1	1	1	1	0	1	9.56057		2011-03-17					0		4.82957				0
63	1	1	3	2	4	0.3	6.6	173	103	19.8	4	9.4	8.3	3.1	6.4	154	0	0	0	0	0	0	0	0	1	0	1	1	1	1	1	1	2.62834		2009-07-21					0		0	0.3	6.6		0
69	2	1	3	2	3.6	60.9	12.9	98	6	25.6	4	6.1	7.7	5.8	6.8	124	0	0	0	0	0	0	0	0	1	0	1	0	0	0	0	1	4.23819		2009-06-10					0		0	60.899999999999999	12.9		0
73	2	1	1	1	3.1	68	6.2	119	75	22.2	14	8.7	9.2	3.4	7.2	109	1	0	1	1	0	0	0	0	0	0	0	0	0	0	0	1	0.689938		2010-01-15					0		0	68	6.2		0
65	1	1	1	2	2.8	40	2.6			32.5	8	9.5	9.4	3.2	8.4	160	1	0	1	1	0	0	0	0	1	0	1	0	1	1	0	1	1.54415		2010-01-18					0		0				0
66	2		6			70.7	6.2	150	90	21.7		9.5	10.6	3.9	4.2	183	0	0	0	0	0	0	0	0	0	0	0	0	0	0	0	1	19.1869		2011-01-28					0		0				0
66	1	1	1	2		47	3.1	160	80	24.9	6	9.4	9.7	5.6	6.7	148	1	0	1	1	0	0	0	0	1	0	1	0	0	1	0	1	1.1499	2010-04-22	2010-04-15	2010-04-21	6	1	201	1	2	0.328542	47	3.1		0
52	2	2	6	1		23.5	5.1	163	94	21.9	6	9.7	9.2	4.2	3	125	0	0	0	0	0	0	0	0	0	0	0	1	1	1	0	1	2.3655		2011-04-13					0		0	23.5	5.1		0
61	1	1	1	1	4.3	46	4.46	145	75	20.3	7	8.7	7.4	3.8	7.2	139	1	1	1	1	0	1	0	1	1	1	0	1	1	1	0	1	45.306		2013-09-18					0		42.0862				0
72	2	3	2	1				132	73	17.5	6	11.8	7.8	4.6	7.9	182	0	1	0	0	0	0	0	0	0	0	0	1	1	1	0	1	43.8275		2013-02-04					0		42.0862				0
66	2	3	1	1	3.5	42	4.42	140	60	18.2	9	11.2	7.7	3.4	7.4	155	1	0	1	1	0	1	0	0	0	1	0	1	1	1	0	1	44.7803		2013-08-01					0		41.922				0
65	2	3	1	1		72	7.8	188	90	30.5	7	8.4	8.2	6.5	7.8	138	1	0	0	0	0	0	0	0	1	0	1	1	0	1	0	1	45.4702		2013-05-09					0		41.462				0
60	1	1	6	1		62.6	7.13	160	90	17.7	4	7.1	8.1	6.1	4.4	157	0	0	0	0	0	0	0	0	0	0	1	0	1	1	0	1	41.5934	2012-02-16	2011-10-14	2011-10-22	8	1	602	1	6	17.7084				0
54	1	1	1	1		23.2	4.44	125	70	33.1	6	7.9	8.1	5.2	4.3	215	1	0	0	0	0	0	0	0	1	0	1	1	1	0	0	1	39.0637		2012-06-27					0		36.0411				0
64	1	1	5	1	3.7	44	5.68	140	100	24.5	7	10	9.2	4.9	7.5	211	0	0	0	0	0	0	0	0	0	0	0	1	0	0	0	1	35.7125		2013-05-17					0		36.0082	44	5.68		0
74	2	1	1	2	4.2	34	3.29	120	75	23.4	10	10.5	8.2	3.9	8.5	113	1	0	1	1	0	1	0	0	1	0	1	0	1	1	0	1	39.4251	2011-12-07	2011-11-29	2011-12-02	4	1	410	1	4	21.6181				0
68	2	3	1	1		100.9	6.6	112	52	21.5	9	7.5	7.7	5.1	8.1	122	1	0	1	0	1	1	1	0	1	0	1	1	1	1	0	1	41.462		2013-07-15					0		35.9754				0
54	2	2	2	1	4	80	11.2	146	88	19.1	3	6.7	8	5.4	9.4	182	0	0	0	0	0	0	0	0	0	0	0	0	0	0	0	1	27.4333		2014-06-02					0		35.8111				0
65	2	3	6	2	2.8	63.3	5	143	79	21.4	7	8.7	6.9	3.5	6.4	106	0	0	0	0	0	0	0	0	0	0	1	1	0	1	0	1	41.5934		2012-10-05					0		35.7782				0
51	2	3	3	2	3.9	79.2	12.6	140	80	21.8	3	10.5	8.2	5.6	7	112	0	0	0	0	0	0	0	0	0	0	0	0	1	0	0	1	51.5811		2012-01-25					0		31.5729				0
49	2	3	1	2	3.8	62.6	15.3	98	55	24.9	3	12.9	8.5	7.2	4.5	221	1	0	0	0	0	0	0	0	1	1	1	1	1	1	0	1	31.8686	2011-01-20	2011-01-06	2011-01-15	9	1	606	1	6	17.9384	62.600000000000001	15.300000000000001		0
47	1	1	1	2		87.2	6.5	137	75	18.5	5	9.9	7.6	6.7	5.7	132	1	0	1	0	1	0	0	0	0	0	0	1	1	1	0	1	32.7228		2013-08-13					0		30.1602				0
78	2	1	2	1	4.2	44	9.6	131	69	21	6	12.8	8.7	5.3	7.4	158	0	0	0	0	0	0	0	0	1	0	1	0	1	1	0	1	39.3593	2012-04-06	2011-11-01	2011-12-17	47	1	103	1	1	28.2218	44	9.6		0
69	2	1	1	2	3.8	113	10.7	200	110	23.4	9	9.3	6.7	6.2	10.6	252	1	0	1	1	0	1	0	0	1	1	0	1	1	1	0	1	41.0021	2010-11-17	2010-11-10	2010-11-16	6	1	202	1	2	9.65914				0
61	1	1	1	1	3.6	50.7	5.01	120	70	25.3	10	8.8	8.9	4.8	6	151	1	1	1	0	0	1	0	0	1	1	0	0	1	0	0	1	32.0657	2011-01-10	2011-01-03	2011-01-10	7	1	201	1	2	16.8871				0
71	1	1	1	1				156	85	19.8	8	10.6	8	3.6	6.1	139	1	0	0	0	0	0	0	0	0	0	0	0	0	0	0	1	30.7844		2013-02-17					0		29.963				0
30	2	3	4	1		88.9	11.6	142	80	21.5	2	6.3	7.4	7.3	8.6	152	0	0	0	0	0	0	0	0	1	0	1	0	1	0	0	1	40.8706		2012-03-17					0		29.963				0
71	1	1	1	1	3.5	95.8	8.1	202	88	18	7	10.3	8.1	4.3	9.7	150	1	0	0	0	0	0	0	0	1	0	1	1	1	1	0	1	34.2341		2011-11-01					0		29.9302				0
76	2	3	6	1				117	69	24.3	9	11	8.7	4.8	6.8	178	0	1	1	0	0	0	1	0	1	0	1	1	0	1	0	1	35.0883		2012-01-03					0		29.8973				0
62	2	3	1	2	4.3	13	1.7			22.7	7	9.3	7.4	7.4	7.4	180	1	0	0	0	0	0	0	0	0	0	0	1	1	1	1	1	31.6386		2012-07-02					0		29.6345				0
61	2	1	1	2	4.8	35.8	8.4	144	100	26.2	5	12.8	7.3	3.6		118	1	0	0	0	0	0	0	0	1	1	0	1	1	0	0	1	29.4045		2013-11-26					0		29.4045	35.799999999999997	8.4		0
61	2	3	2	2				113	64	23.2	7	10.6	7.2	0.8	6.1	148	1	0	0	0	0	0	0	0	1	0	1	1	1	0	0	1	29.4045		2012-06-12					0		29.4045				0
76	1	1	2	1	4.2	33.9	6.64	140	80	24.4	6	10.6	8.9	4.68	4.9		0	0	0	0	0	0	0	0	0	0	0	0	0	0	0	1	30.6201		2012-02-24					0		29.2074	33.899999999999999	6.64		0
69	1	1	1	2		45	5.05	180	80	25.4	8	8.9	8.4	4.2	6.4	198	1	0	0	0	0	0	0	0	1	1	1	0	1	0	0	1	26.0534	2010-09-24	2010-09-24	2010-10-02	8	1	201	1	2	9.56057	45	5.05		0
74	2	1	2	1	4	36.9	4.7	168	71	25.6	6	8.5	7.8	3.3	6.9	139	0	0	0	0	0	0	0	0	0	0	1	0	1	0	0	1	25.6591		2013-07-24					0		24.1807				0
56	2	3	1	1		98	6.6	160	100	25.3	6	10.3	7.9	5.8	11.8	100	1	1	0	0	0	0	0	0	0	0	0	1	1	1	0	1	27.0062	2011-07-20	2011-05-20	2011-05-29	9	1	102	1	1	15.54				0
82	2	1	2	1	4.3	23	1.9	171	65	21.8	6	11.5	8.8	4.7	8.2	130	0	0	0	0	0	0	0	0	1	0	1	1	1	1	0	1	27.0719	2013-06-06	2013-04-23	2013-05-01	8	1	102	1	1	22.768				0
72	2	1	3	1	2	89	11.5	156	105	25.7	7	8.9	7.1	7.9	6.2	174	0	0	1	0	1	0	0	0	0	0	1	1	0	1	1	1	40.2136		2011-08-03					0		24.1478				0
60	2	1	2	1	4.1	69.7	7.8	147	87	23	6	7.3	7.4	3.9	7.4	163	0	0	1	0	1	0	0	1	1	0	1	1	1	1	0	1	37.9795		2011-10-24					0		24.115				0
77	1	1	1	1	4.5	45.8	2.6	132	76	21.4	8	11.7	10.4	4.8	5	127	1	0	1	1	1	1	1	0	1	0	1	0	1	1	0	1	25.922		2012-06-05					0		24.0821				0
28	2	2	1	1	3.4	114	8.6	107	71	20.7	2	8.9	8.8	6.8	11.4	145	1	0	0	0	0	0	0	0	1	1	0	1	1	0	0	1	44.4189		2011-09-19					0		24.0493				0
63	2	4	5	2		57.5	8.1				5	10.8	9.4	3.9	7.5		1	0	0	0	0	0	0	0	1	0	1	1	0	1	0	1	25.3306		2011-09-15					0		23.9836	57.5	8.1		0
39	2	1	2	2				210	130	24.5	2	11.3	7.5	5.1	8	113	0	0	0	0	0	0	0	0	1	0	1	0	0	1	0	1	24.345	2012-03-27	2011-07-30	2011-08-06	7	1	202	1	2	20.3696				0
67	1	1	2	2	4.1	88.9	9.4	120	70	20.7	4	11.4	9.6	5.8	7.2	172	0	0	0	0	0	0	0	0	1	0	1	0	0	1	0	1	25.7906		2013-09-03					0		23.9507				0
70	2	3	1	1	4	37.7	5.1	110	80	26.4	5	8.9	7.8	4.1	4.9		1	0	0	0	0	0	0	0	1	0	1	0	1	1	0	1	29.8973		2013-05-27					0		23.655				0
60	1	1	2	2	1.1	12.2	0.7	130	90	19.8	5	12	9	4	4.3	229	0	0	1	0	0	1	0	0	1	1	0	1	1	1	0	1	27.1704	2009-11-29	2009-09-16	2009-09-23	7	1	202	1	2	0.689938				0
70	2	3	1	2	2.4	30.6	5.29	110	70	21	10	10.4	7.8	3.4	7.7		1	1	1	1	0	1	0	0	1	0	1	0	1	0	0	1	27.7947		2011-06-08					0		22.3737				0
52	1	1	1	1	2.6	24	5.8	120	80	22	5	8.1	8.4	2.8	5.9	203	1	0	1	0	0	1	0	0	1	0	1	1	1	1	0	1	22.1109		2012-02-10					0		22.2094				0
42	2	4	3	2		66	14.2	150	100		4	9.7	7.4	6.4	8.9	179	1	0	0	0	0	0	0	0	1	0	1	1	0	0	0	1	17.9713		2012-02-13					0		20.8953	66	14.199999999999999		0
71	1	1	1	2		27.6	6.3	118	73	24.1	5	10	9.3	5.2	4.9	182	1	0	0	0	0	0	0	0	0	0	0	1	1	0	0	1	18.9897		2011-08-27					0		18.9897	27.600000000000001	6.3		0
54	1	1	1	2		42	8.6	130	80		4	9.9	8.4	3.9	4.7	223	1	0	0	0	0	0	0	0	1	0	1	0	1	1	1	1	9.79055		2012-02-13					0		18.9897	42	8.6		0
81	2	3	1	1	3.8	47.3	8.1	110	70	22.4	11	10.4	8.5	5	7.3	180	1	0	0	0	0	0	0	0	0	0	0	1	1	0	0	1	22.0452		2012-10-09					0		18.2012	47.299999999999997	8.1		0
54	2	3	1	2				160	80	26.9	6	10.4	8.4	5.7	7.7		1	1	0	0	0	0	0	0	1	0	1	0	1	1	0	1	17.8727		2012-04-18					0		18.0041				0
59	1	1	1	1	3.6	17.6	8.6	144	70	25	8	10.6	9.2	4.4	7.3	146	1	0	1	1	1	0	0	0	0	0	0	0	1	0	0	1	19.7454		2013-04-06					0		17.9713	17.600000000000001	8.6		0
63	2	4	1	2		56.4	4.91	130	60	24.8	7	10.7	8.4	4.6	9.9	116	1	0	1	0	1	1	0	0	0	0	0	0	0	0	0	1	12.8789		2011-03-16					0		17.9713	56.399999999999999	4.91		0
81	2	3	5	2		46.6	6.7	120	70		7	11.2	10.3	4.1	8.6	174	0	0	1	1	0	0	0	0	0	0	0	1	0	0	0	1	20.1396		2011-03-15					0		17.9384	46.600000000000001	6.7		0
85	2	3	5	1	3.7	42.9	8.7	137	73	20.3	6	8.1	6.3	4.3	8.6		0	0	0	0	0	0	0	0	1	1	0	1	1	1	1	1	18.924		2013-01-20					0		17.807				0
53	1	1	1	1	1.8	66	5.5	140	90	24	4	9.4	7.2	6.9	7.2	177	1	0	0	0	0	0	0	0	1	0	1	1	0	0	0	1	24.115		2012-07-17					0		17.7084				0
65	1	1	6	1	2.8	57	4.9	86	52	17	7	9.7	9	4	6.2	218	0	1	1	0	0	1	1	0	0	0	0	1	0	0	0	1	32.23	2010-05-11	2010-04-22	2010-05-11	19	1	605	1	6	9.88912	57	4.9		0
63	2	3	1	1				140	70	24.2	5	9.9	8.7	3.4	7	97	1	0	0	0	0	0	0	0	0	0	0	0	0	1	0	1	30.3901		2011-02-08					0		17.0185				0
62	2	1	1	1				150	80	23	6	9.4	11.5	4.1		167	1	0	1	0	0	1	0	0	1	1	0	0	0	0	0	1	23.9179		2011-02-08					0		16.9856				0
72	1	1	6	1				132	61	20.9	6	9.3	8	2.7	6	166	0	0	0	0	0	0	0	0	1	0	1	0	1	1	0	1	19.4497		2010-12-27					0		16.9528				0
68	1	1	1	2	2.9	30.1	7.35	170	90	20.1	9	8.1	9.2	3.3	6.6	156	1	1	1	1	0	1	0	0	0	0	0	0	1	0	0	1	20.3039	2009-10-27	2009-10-19	2009-11-09	21	1	301	1	3	2.92402	30.100000000000001	7.35		0
82	1	2	2	1	3.5	43	3.5	125	60	22.5	10	12.6	8.4	2.9	8.7	142	0	1	1	1	1	1	1	1	0	0	0	1	1	0	0	1	27.2033		2011-01-06					0		16.0986	43	3.5		0
78	2	1	2	1		68	9.1	150	70	21.7	6	11.4	8	2.7	5.3	163	0	1	1	1	0	0	0	0	1	0	1	0	0	1	0	1	44.846		2011-01-14					0		16	68	9.1		0
75	2	3	3	1	3.6	51	6	120	80	22	6	9.8	9.6	3	9.1	119	0	1	1	0	1	0	1	0	1	0	1	0	1	0	0	1	16.6899		2011-01-17					0		15.9671	51	6		0
71	1	1	1	1		39	2.2	130	80	23	7	10.9	8.8	6.3	8.5	176	1	0	0	0	0	0	0	0	1	0	1	0	1	1	0	1	28.1889		2012-02-07					0		12.4189				0
74	1	1	1	1				170	90	23.7	11	10.8	8.3	5.1	7.3	141	1	0	1	0	0	1	0	0	1	0	1	0	1	0	0	1	32.5585		2011-01-04					0		11.8932				0
78	1	2	6	2	4.5	29.3	5	115	70	18.7	5	12.6	9	2	4.2	93	0	0	0	0	0	0	0	0	0	0	0	1	0	0	0	1	11.1376		2013-06-30					0		11.1376	29.300000000000001	5		0
75	1	1	5	2	4.6	30	7.8	160	80	24.3	5	9.1	9.8	1.7	6.1	170	0	0	0	0	0	0	0	0	1	0	1	1	0	0	0	1	39.9507		2010-09-27					0		11.039	30	7.8		0
75	2	3	3	2	3.6	42	6.1	140	90	21.3	10	11.6	8.7	3.2	5.1	150	1	0	1	0	1	0	0	0	1	0	1	1	1	1	0	1	41.7577		2010-09-21					0		11.039	42	6.1		0
59	2	3	1	1	3.1	49.2	5.4	150	80	22.9	4	9.8	9.1	4.5	8.6	121	1	0	0	0	0	0	0	0	0	0	0	1	1	1	0	1	8.50924		2013-03-04					0		11.039				0
57	1	1	1	1				168	77	17.1	6	8.7	8.8	3.7	6	135	1	0	0	0	0	0	0	0	0	0	0	0	1	1	0	1	15.54		2010-07-26					0		11.039				0
69	1		6	2													0	0	0	0	0	0	0	0	0	0	0	0	0	0	0	1	12.7474		2010-08-17					0		11.039				0
78	2	3	1	1				150	80	26.4	11	9	8.2	4.6	6.8	133	1	1	1	1	1	0	1	0	0	0	0	0	0	0	0	1	27.6632		2010-08-11					0		11.039				0
65	2	1	1	2	3	67	7.36	130	80	23.5	8	10.4	8.5	4.2	8.1	193	1	1	0	0	0	0	0	0	0	0	0	1	1	1	0	1	44.0575		2010-12-28					0		10.5791	67	7.36		0
80	2	4	2	1		43.6	8.3	110	70	17.4	6	10.3	8.5	4.6	5	178	0	0	0	0	0	0	0	0	0	0	0	0	0	0	0	1	25.0021		2010-10-02					0		10.2834	43.600000000000001	8.300000000000001		0
83	1	1	2	1													0	0	0	0	0	0	0	0	0	0	0	0	0	0	0	1	9.42916		2012-03-21					0		9.42916				0
44	2	2	2	1	3.8	31	9.2	140	110	24.1	5	11.6	8.6	4.3	7.5	148	0	1	1	1	1	0	0	0	1	0	1	1	0	1	0	1	10.9076		2010-03-15					0		6.34086	31	9.199999999999999		0
74	2	3	2	2	4.1	61.7	6.5	123	69	20.1	5	8.7	7.7	2.5	4.8	141	0	1	0	0	0	0	0	0	1	0	1	0	0	1	0	1	11.0062		2009-12-16					0		6.20945	61.700000000000003	6.5		0
80	1	1	1	1		88	7.1	150	80	15.8	9	11.8	9.2	4.5	7.2	169	1	0	0	0	0	0	0	0	0	0	0	0	0	1	0	1	12.9774		2010-09-09					0		6.04517	88	7.1		0
70	1	1	1	1	3.1	53	4.1	170	100	22.9	7	11.9	8.2	5.6	8.4	161	0	0	1	0	1	1	1	0	1	1	0	0	1	1	0	1	43.1047		2010-05-27					0		5.94661				0
69	2	1	1	1				170	70	18.1	9	7.9	7	3	6	83	1	1	0	0	0	0	0	0	1	1	0	0	0	1	0	1	18.2341		2011-02-08					0		17.6756			75	1
71	2	3	6	2			2.5	101	61	29.1	6	12.3					1	0	0	0	0	0	0	0	1	0	1	1	1	0	0	1	25.2649		2010-10-01					0		5.74949				0
68	2	3	1	2		53	8.47	170	90		9	12.8	8.2	3.9	5.7	156	1	1	1	0	1	0	0	0	1	0	1	1	0	0	0	1	32		2010-08-03					0		5.68378	53	8.470000000000001		0
81	2	1	5	1		81	7.7	170	80	22	9	11.8	8.6	5.4	6.4	178	1	0	1	1	1	1	0	0	0	0	0	0	0	0	0	1	12.4846		2010-08-24					0		5.68378	81	7.7		0
82	2	3	1	1	4.2			120	60	21.2	9						1	1	1	1	0	0	0	0	0	0	0	0	0	0	0	1	7.42505		2010-06-25					0		5.51951	nodata	nodata		0
73	2	3	6	1		82	12.5	130	70	22.5	9	10.6	8.8	4.9	9.4	102	1	0	1	1	1	0	0	0	0	0	0	0	0	1	0	1	8.73922		2011-01-26					0		5.51951	82	12.5		0
66	2	1	2	2		83	14.8	130	80	22.3	7	14	7.3	7.1	12.1	112	0	0	0	0	0	0	0	0	1	0	1	0	0	1	0	1	10.7105		2010-12-07					0		5.51951	83	14.800000000000001		0
64	2	3	6	1	4.2	61.7	13.1	171	89	25.1	5	10	8.8	5.4	9.6	160	0	0	1	0	0	1	0	0	1	1	0	1	1	0	0	1	5.25667		2009-11-02					0		4.79671	61.700000000000003	13.1		0
66	1	1	2	1	4.1	38.8	4.9				6	9	9.2	3.7	6.7	181	0	0	0	0	0	0	0	0	0	0	0	1	1	0	0	1	0.887064		2009-06-10					0		0	38.799999999999997	4.9		0
66	2	1	1	2	3.3	38.2	8.51	131	63	26.5	3	11.1	8.2	3.4	6.8	173	1	0	0	0	0	0	0	0	1	1	1	0	1	0	0	1	7.06366		2009-11-30					0		0	38.200000000000003	8.51		0
62	1	1	1	2	3.1	30	4.9			24.2	5	12.6	8.2	3.8	7.9	258	1	0	0	0	0	0	0	0	0	0	0	0	0	1	0	1	19.0554		2009-09-15					0		0				0
57	2	3	1	1	2.9	83	6.7	150	90	19	6	9.2	8.8	3.7	5.1	86	1	0	1	0	0	1	0	0	1	0	1	1	1	1	0	1	0.887064		2010-09-30					0		0	83	6.7		0
63	1	1	1	1	2.6	77.1	7.6	159	78	17.1	7	10.5	8.9	3.6	7.2	104	1	0	0	0	0	0	0	0	1	1	0	0	1	1	1	1	1.60986		2009-06-08					0		0	77.099999999999994	7.6		0
69	2	1	1	2	2.5	79	14.79	120	80	22.4	4	10.5	7.9	4.5		150	1	0	0	0	0	0	0	0	1	0	1	1	1	1	1	1	6.27515		2010-05-24					0		0	79	14.789999999999999		0
67	1	1	1	2				130	80	37.2	5	9.9	10.6	4.7	6.8	256	1	0	0	0	0	0	0	0	0	0	0	1	1	1	0	1	3.31828		2010-12-14					0		0				0
62	2	3	3	1		72	6.6	150	100	24.8	4	7.2	8.2	6.6	8.6		0	0	0	0	0	0	0	0	0	0	0	0	1	1	0	1	13.3717		2012-11-28					0		18.0041				0
81	1	1	5	1		26.5	3.26	160	70	23.9	9	8.6	6.8	3.4	4.8	127	0	0	1	0	0	0	1	0	0	0	1	0	1	1	1	1	23.8522		2011-09-21					0		17.9713				0
79	2	1	1	1		164.6	8.01	128	76	19.5	7	7.9	8.4	5.9	12.6	69	1	0	1	0	1	0	0	0	0	0	0	0	0	0	1	1	39.7207		2011-12-15					0		17.9713				0
70	1	1	1	2	3.6	74.2	6.5	140	90	24.6	10	7.9	9.5	3.8	5.1		1	1	1	1	1	1	0	0	0	0	0	0	1	0	0	1	18.1684		2013-10-26					0		17.9384				0
78	1	1	1	1	2.9	51.2	6.3	177	70	20.7	8	7.6	8.5	4.5	6.7	210	1	0	0	0	0	0	0	0	1	1	1	0	0	1	0	1	26.5791		2012-03-13					0		17.8727				0
56	1	1	2	2	3.1	104.4	9.1	140	80	20.7	3	8.8	8.7	10.3	8.4	184	0	0	0	0	0	0	0	0	1	0	1	0	0	1	0	1	22.8337		2012-12-24					0		17.807				0
53	1	1	1	2	2.8	37.6	3.3	145	73	16.4	7	11.9	7.5	4.6	5.9	193	1	0	0	0	0	0	0	0	1	0	1	1	0	1	0	1	23.9507		2010-12-21					0		16.5914				0
81	2	3	1	1		75.3	8.39	127	58	20.3	7	8.1	7.2	6.5	10.8	120	1	0	1	0	0	1	0	0	0	0	0	1	0	1	0	1	23.2608		2010-10-11					0		16.5585				0
70	1	1	6	1		54	5.7	179	82	22.6	5	10.7	8.2	3.6	6.8	186	0	0	0	0	0	0	0	0	0	0	1	1	1	1	1	1	32.1643	2010-05-11	2010-04-28	2010-05-11	13	1	104	1	1	0.197125				0
63	2	1	1	1	3.8	37	2	120	80	23.4	9	10.1	8.8	5.7	10.8	200	1	0	1	1	0	1	0	0	1	0	1	1	1	0	0	1	31.3429		2012-02-07					0		12.4189				0
65	2	3	1	1		61.6	7.26	165	85	25	5	7.5	7.8	4.4	6.1	131	1	0	0	0	0	0	0	0	1	0	1	0	1	1	0	1	15.2772		2012-05-30					0		12.4189				0
63	2	1	1	1	3.7	84.8	9.12	135	75	20.4	5	7.2	7.7	5.3	5.9	106	1	0	0	0	0	0	0	0	0	0	0	0	1	1	1	1	19.9754		2010-08-18					0		12.1889				0
83	2	1	2	1	3.5	29.5	2.1	144	71	22.6	7	11.3	9	3.4	5.2	147	0	0	1	0	1	0	0	0	1	0	1	1	1	0	0	1	23.2936		2012-04-17					0		12.1232				0
68	2	1	1	1	4.7	149	7.9			23.1	4	8.9	6.7	5.5	6.9	53	1	0	0	0	0	0	0	0	1	0	1	0	0	1	0	1	20.3039		2012-03-09					0		12.0575				0
44	2	3	3	1	3	68	11.1	150	92	32.7	10	8	6.7	5.7	7.9	251	1	0	0	0	0	0	0	0	0	0	0	1	1	0	0	1	10.1848		2011-02-05					0		11.9918				0
85	2	3	2	1	3.1	95.5	7.1	160	62	19.6	5	8.3	8	4.7	10.1	142	0	0	1	1	0	0	0	0	1	0	1	0	1	1	0	1	15.7372		2012-06-26					0		11.7618				0
85	1	1	2	1	4.2	57.8	6.1	115	57	21.9	7	9.7	7.6	5.4	7.3	169	0	0	1	0	0	1	0	0	0	0	0	1	0	1	0	1	14.0287		2010-05-18					0		11.4004				0
67	2	3	1	2	2.7	64	7.2	140	90	18.1	7	9.6	8.5	4.5	9.5	98	1	0	1	0	0	1	0	0	1	0	1	0	1	0	0	1	13.9302		2010-08-26					0		11.1047				0
67	2	3	1	1				130	80	20.9	5	8.8	8.5	5.1	5.6	135	1	0	0	0	0	0	0	0	1	1	0	0	1	1	0	1	24.9363		2011-02-05					0		11.0719				0
31	2	1	3	1	3.7	63	10.9	140	80	25.3	2	9.2	8.3	5.3	6.8	85	0	1	0	0	0	0	0	0	0	0	0	0	1	1	0	1	12.9446	2011-03-14	2011-02-18	2011-03-13	23	2	605	1	6	12.1889				0
73	2	1	1	1	2.5	29	4.02	165	78	24.9	10	11.8	9.5	3	4.4	175	1	1	1	1	1	0	0	0	0	0	0	1	1	1	0	1	39.6879		2011-01-12					0		10.7433				0
62	2	3	1	2	3	45.5	6.1	152	74	20.2	6	10.7	7.8	3.6	4.2	219	1	0	1	1	0	0	0	0	0	0	0	1	1	1	0	1	17.3799		2010-04-30					0		10.152	45.5	6.1		0
61	1	1	1	1	2.9	102	7.7	150	79	26.5	8	11.2	9.5	5.1	8.8	95	1	0	1	0	0	1	0	0	1	1	0	1	1	0	0	1	44.4517		2010-05-31					0		9.65914				0
72	2	3	2	1	4.6	70.3	5.6	120	80	22.8	9	9.3	8.2	4.1	10.7		1	0	1	0	1	0	0	0	0	0	0	1	0	0	1	1	30.5873		2010-10-26					0		9.46201				0
78	2	3	2	2	4.5	109.7	10.7	152	79	26.4	8	8.8	7.6	4.5	12.3	128	0	0	1	1	1	1	0	0	0	0	0	1	1	0	0	1	9.42916		2011-08-02					0		6.89938				0
57	2	3	1	1		107.3	5.5	142	90	21.6	5	6.6	7.3	6.1	9.7	104	1	0	0	0	0	0	0	0	0	0	0	1	0	1	0	1	13.4045		2013-05-21					0		6.50513				0
75	2	3	6	1		73.4	3.6	120	70	22.4	6	10	7.8	5.4	11.6	165	0	0	0	0	0	0	0	0	1	0	1	1	1	0	1	1	44.4517		2010-06-30					0		6.47228				0
68	1	1	2	1		49.3	6.44	127	73	26.5	4	7	8.1	4.9	6	182	0	0	0	0	0	0	0	0	0	0	0	1	0	1	0	1	12.1561		2011-09-19					0		6.40657				0
58	2	2	1	1	3.3	137.5	7.5	120	80	21	6	8.3	7.7	5.9	11.1	106	1	0	0	0	0	0	0	0	1	1	1	0	1	1	0	1	11.5318		2011-12-20					0		6.37372				0
50	1	1	2	1	3.2	59.5	4.1	142	87	19.9	2	8.7	8.2	4.7	8.9	247	0	0	0	0	0	0	0	0	1	0	1	1	1	1	0	1	7.91786		2011-07-20					0		6.37372				0
80	1	1	2	2	4.3	48.5	4.1	120	80	21.1	6	11.4	8.4	2.1		168	0	0	0	0	0	0	0	0	0	0	0	1	1	1	0	1	7.8193		2011-08-12					0		6.01232				0
77	2	3	2	1	3.7	64.8	8.6	149	72	20.1	6	9.3	8.5	3.7	5.6	88	1	0	1	1	0	0	0	0	0	0	0	0	0	1	1	1	8.21355		2012-10-16					0		6.01232	64.799999999999997	8.6		0
79	1	1	2	1	3.6	64.1	8.7	130	70		3	11.1	8.8	5.2	8	159	0	0	0	0	0	0	0	0	0	0	0	0	0	0	0	1	12.0903		2012-04-06					0		6.01232	64.099999999999994	8.699999999999999		0
62	2	1	1	1	2.7	53.3	4.77	170	70	19.4	4	10.2	7.7	5	7.7	124	1	0	1	0	0	1	0	0	0	0	0	0	1	0	0	1	38.7023		2010-12-07					0		6.01232				0
59	1	1	1	1	3.6	62	7	120	70	22	5	6.7	7.3	5.1	7.5	245	1	0	0	0	0	0	0	0	0	0	0	0	0	1	0	1	27.7947		2011-11-29					0		5.97947				0
55	2	1	1	2	3.4	61	7.4	137	75	27.2	2	9.7	8.2	6.5	8	134	1	0	0	0	0	0	0	0	0	0	0	1	1	0	1	1	17.807		2010-05-06					0		5.97947				0
77	2	3	5	2		23.7	2.6	140	70		7	9.9	7.2	2	2.7	54	0	0	1	0	1	1	1	0	1	0	1	0	1	1	0	1	1.08419		2010-03-16					0		5.97947	23.699999999999999	2.6		0
36	2		6	1		54.2	5.74	160	105	24.2	3	11.1	8.6	3.6	4.3	141	1	0	0	0	0	0	0	0	0	0	1	1	0	0	0	1	15.9343		2010-04-20					0		5.97947				0
73	2	3	1	1		89.1	7.3	147	75	24.8	8	9	7.8	5.2	12.5	181	1	0	1	1	0	0	0	1	0	0	0	1	0	0	1	1	8.87064		2013-06-14					0		5.97947				0
64	1	1	6	1	3.6	99	8.2	143	109	17.3	6	7	7.6	5.6	7.7		0	0	1	0	0	1	0	0	0	0	0	0	1	1	0	1	24.7721	2012-04-03	2011-10-05	2011-10-14	9	1	404	1	4	0				0
73	2	1	1	1	2.5	60.7	6.4	154	72	20.4	10	7.7	8.1	6.2	7.4	126	1	1	1	0	1	0	0	0	1	0	1	1	0	1	0	1	9.59343		2010-12-13					0		5.61807				0
72	1	1	6	2	4.2	87	12.6	150	98	27.8	7	10.4	9	6.9	8.3	218	0	0	1	0	1	0	0	0	0	0	0	0	0	1	0	1	16.5585		2012-04-30					0		5.51951	87	12.6		0
66	1	1	1	2	4.1	38.7	2.3			22	8	13	10.3	3.2	5.1	127	1	0	1	0	1	1	0	0	0	0	0	1	0	0	0	1	8.83778		2010-03-02					0		5.51951				0
50	2	1	2	2	4.1	110.9	11.3	153	102	22.7	3	11.3	8.4	5.4	7.5	168	0	0	0	0	0	0	0	0	0	0	0	1	0	0	0	1	6.17659		2010-02-18					0		5.51951				0
75	1	1	2	1	4	91.7	10.7	153	78		7	8.8	7.1	5.3	7.6	160	0	0	1	1	1	0	0	0	0	0	1	1	1	1	0	1	5.51951		2012-02-11					0		5.51951				0
51	1	1	1	1	3.7	120	10.1	140	80	23.8	4	9.5	8.1	6.6	11.8	122	1	0	0	0	0	0	0	0	1	0	1	1	0	1	0	1	28.5832		2010-06-19					0		5.51951				0
84	2	3	6	1	2.9	34	5.6	163	72	23.3	9	9.3	7.1	4.5	4.6	160	0	0	0	0	0	0	0	0	1	0	1	1	1	1	1	1	8.04928		2010-04-26					0		5.51951				0
64	1	1	6	2						19.7	4	7.4	10.2	2.6	7.1		0	0	1	0	0	1	0	0	0	0	0	0	0	0	0	1	5.94661		2010-03-02					0		5.51951				0
86	2	1	2	1	3	37	6.5	150	80	23.4	8	9.3	7.9	5.1	4.8	194	0	0	1	1	0	1	0	0	1	0	1	1	1	1	0	1	8.21355	2009-12-11	2009-12-07	2009-12-11	4	1	202	1	2	0.821355				0
75	1	1	1	1		58.3	6.31	119	87	22.8	10	9.6	8.4	6.4	9.9	202	1	1	1	1	0	1	1	0	1	0	1	0	1	1	0	1	5.74949		2010-10-20					0		5.35524				0
74	2	3	1	2		97	6.4	160	90	24.4	8	11	8	3.7	9.1	158	1	0	0	0	0	0	0	0	0	0	0	1	0	1	0	1	5.68378		2011-01-03					0		5.35524				0
71	1		6	1		24.2	5.29			20.5	6	7.6	6	61	3.9	187	0	0	1	0	0	1	0	0	1	0	1	1	0	0	0	1	11.4004		2010-04-08					0		5.32238				0
49	1		5	2		71.4	6.48	121	66	26	3	8.4	7.9	2.7	5.5		1	0	0	0	0	0	0	0	0	0	0	0	0	0	0	1	7.91786		2010-07-08					0		5.02669				0
80	1	1	2	1		39.7	7.24	92	46	18.5	5	10.3	8.7	5.3	5.3	173	0	0	0	0	0	0	0	0	0	0	0	1	0	0	0	1	8.01643		2009-11-03					0		4.79671	39.700000000000003	7.24		0
78	1	1	1	2													0	0	0	0	0	0	0	0	0	0	0	0	0	0	0	1	4.43532		2011-11-02					0		4.40246				0
78	2	1	1	1	2.1	24	2.9	130	80		7	7.1	8.8	2.9	4.3	112	1	0	1	0	1	0	0	1	0	0	0	0	0	0	0	1	7.26078		2010-08-11					0		3.81109				0
76	1	1	1	1	3.8	82.5	3.9	130	70	21.5	7	7.1	8.3	4.5	6.7	125	1	0	1	0	0	1	0	0	1	0	1	1	1	1	0	1	3.5154		2009-11-16					0		3.5154				0
79	2	1	1	1		68	7.16	157	87	19.7	8	9	7.1	5.1	5.8		1	0	1	1	0	1	0	0	0	1	0	1	0	0	0	1	7.3922		2011-01-11					0		3.44969				0
67	2	2	1	1	2.6	135.8	8.3	165	73	24.6	7	9.4	7.4	6.4	9.1	122	1	0	1	1	0	0	0	0	1	1	0	0	1	1	1	1	41.4292		2010-10-15					0		3.35113				0
58	1	1	6	1	2.7	79.2	5.5	130	80	21.6	3	10.5	8.5	3.3	5.9	258	0	0	0	0	0	0	0	0	0	0	0	1	0	1	0	1	5.32238		2010-04-14					0		3.18686				0
67	1	1	6	1	4.2	50	4.77	120	60	21.8	11	8.2	8	1.3		186	0	0	1	1	1	1	0	0	1	0	1	1	1	0	0	1	3.48255		2010-07-27					0		2.98973				0
92	1	1	6	1		77	3.9	138	65	22.7	8	8.8	7.3	6.8	6.9		0	0	0	0	0	0	0	0	0	0	1	1	0	1	0	1	17.4784		2011-12-05					0		2.98973				0
68	2	1	2	1		71.5	4.8	160	80	29.8	3	10.9	8.7	4.6	12.6	124	0	0	1	1	0	0	0	0	1	0	1	0	1	1	1	1	18.2341		2011-12-22					0		2.95688				0
76	1	1	1	1	4	81.8	4.2	140	80	17.1	10	8.4	8	4.4	7.4	172	1	1	1	0	0	1	1	0	0	1	0	0	0	0	0	1	4.69815		2011-08-15					0		2.92402				0
89	2	3	5	1	4	28.9	2.5			16.8	7	7.9	7.5	2.3	3.4	79	0	0	0	0	0	0	0	0	0	0	1	1	1	1	1	1	3.154		2013-01-02					0		2.79261				0
79	1	1	2	1		54.4	3.8	130	80	16	8	9.4	7.9	7.4	6.2	172	1	0	1	0	0	1	0	0	0	0	0	1	1	0	0	1	18.4969		2009-11-24					0		2.75975				0
71	1	1	6	1	4.5	51.6	5.1	147	75	23.2	6	8.7	10.9	4.3	6.3	124	0	0	0	0	0	0	0	0	0	0	0	0	0	0	0	1	3.74538		2011-04-04					0		2.7269				0
36	2		2	1				100	65		3	9.8	8.1	5.1	7.8		0	0	0	0	0	0	0	0	0	0	0	0	0	0	0	1	5.32238		2010-11-11					0		2.33265				0
64	2	3	5	1	2.3	50.5	6.1	130	70	21.6	5	12.4	6.8	4.7	7.8	199	1	0	0	0	0	0	0	0	0	0	1	1	0	1	0	1	26.4148		2011-08-11					0		1.41273				0
79	2	2	2	1	4.2	44.8	2.4	127	55	18.9	6	10.6	8.9	4.2	6.2	147	0	1	1	0	0	1	0	0	0	0	0	1	1	1	1	1	1.41273		2009-06-08					0		0	44.799999999999997	2.4		0
80	2	1	2	1	3.9	90	9.3	110	60	23.9	7	10.7	8.8	4.1	7.6	196	0	0	0	0	0	0	0	0	1	0	1	0	0	0	0	1	44.5832		2009-09-17					0		0				0
52	2	3	1	2	3.9	78.6	9.4			18.3	6	8.7	10.1	6.7	7.2	133	1	0	0	0	0	0	0	0	0	0	1	0	0	1	0	1	33.5113		2010-08-23					0		0				0
74	2	3	5	1	3.7	168	7.4	130	90	19.5	8	9.3	7.4	7.4	15.7	107	0	0	1	1	0	1	0	0	0	0	1	1	1	0	0	1	1.577		2013-04-25					0		0				0
71	2	3	5	1	3.5	91.2	7.3	138	92		6	9.4	8.2	5.8	7.9	138	0	0	1	1	0	0	0	0	0	0	1	1	1	1	0	1	1.87269		2013-05-15					0		0				0
67	1	1	1	1	3.2	99.8	5.2	114	69	23.2	6	9.2	7.7	4	7.6	154	1	0	0	0	0	0	0	0	0	0	0	0	0	0	0	1	0.854209		2011-03-31					0		0				0
55	2	2	1	1	2.9	25.7	2.3	150	90	24.3	6	10.8	8.2	4.2	7.3	212	1	0	1	1	0	0	0	0	0	0	0	1	0	0	0	1	40.9363		2009-11-11					0		0				0
47	1	1	3	1	2.7	53.6	7.42	173	108	19.3	3	104	9.6	4.3	6.4	217	0	0	1	0	1	0	0	1	1	0	1	1	1	1	0	1	0.262834	2009-06-18	2009-06-16	2009-06-17	1	2	605	1	6	0.229979	53.600000000000001	7.42		0
67	2	3	1	1	2.5	53.5	6.4	140	82		8	9.3	7.4	3.7	6.6	145	1	0	1	0	1	0	0	0	0	0	1	1	1	1	0	1	3.28542		2012-06-07					0		0				0
44	1	1	1	2	2.3	65	6.5				6	10.7	6.9	6.1	10.4	238	1	0	1	1	1	1	0	0	1	0	1	1	0	1	0	1	2.20123		2010-01-08					0		0				0
74	2	1	3	1	1.8	33	6.11			21.9	8	9.6	7.9	2.1	7.5	403	0	0	0	0	0	0	0	0	0	0	0	1	0	1	0	1	2.89117		2010-06-04					0		0				0
81	2	3	6	1		61.9	5	135	72	19.9	6	11.6	7.7	3.6	9.2	100	0	0	0	0	0	0	0	0	0	0	0	1	0	0	0	1	0.919918		2010-10-19					0		0				0
77	2	3	6	1				130	80	19.7	5						0	0	0	0	0	0	0	0	0	0	0	0	0	0	0	1	0.525667		2011-10-28					0		0				0
48	1	1	1	1		37.3	5.15	184	92	16.6	4	9.5	10.4	6.4	1.1	127	1	0	0	0	0	0	0	0	1	0	1	0	1	1	0	1	50.9897	2011-09-05	2011-08-29	2011-09-02	3	1	501	1	5	26.6448	37.299999999999997	5.15		0
60	1	1	2	1				90	60	23.4	6	13.2	8.3	6.2	8.1	161	0	0	0	0	0	0	0	0	0	0	0	0	0	0	0	1	29.9302		2012-05-08					0		29.6345				0
70	1	1	1	1	3.5	90.7	9.2	155	77	22.1	8	8.2	8.4	3.3	4.4	126	1	0	1	0	0	1	0	0	1	0	1	0	1	0	0	1	52.5996		2011-06-06					0		23.2279				0
53	2	1	6	2		48	10.7	130	80		4	10.8	9.6	6.1			0	0	1	0	1	0	0	0	0	0	0	0	0	0	0	1	22.9322		2011-11-24					0		18.037	48	10.699999999999999		0
47	2		6	1													0	0	0	0	0	0	0	0	0	0	0	0	0	0	0	1	18.8255		2011-03-16					0		17.9713	nodata	nodata		0
76	1	4	6	2													0	0	0	0	0	0	0	0	0	0	0	0	0	0	0	1	28.386		2011-03-15					0		17.9384	nodata	nodata		0
68	1	1	5	2				105	70	23.5	4	10.6	10.4	4.1	5.9	231	0	0	0	0	0	0	0	0	1	0	1	0	1	1	0	1	21.5852		2011-03-15					0		17.9384				0
67	1		6	2													0	0	0	0	0	0	0	0	0	0	0	0	0	0	0	1	4.96099		2010-08-17					0		11.039				0
78	1	1	1	2							6						1	0	1	0	0	1	0	0	0	0	0	0	0	0	0	1	1.80698		2010-03-16					0		5.97947	ND	ND		0
83	2	2	1	1				153	66	21.2	9	10	7.8	4.6	4.9	140	1	1	0	0	0	0	0	0	1	0	1	0	1	1	1	1	7.12936		2010-01-01					0		5.0924				0
70	2	3	1	1	3.9	26.3	3.5	131	64	20.9	8	9.6	9.8	2.7	2.7	98	1	1	0	0	0	0	0	0	1	1	1	0	1	1	0	1	10.3491		2009-11-02					0		4.76386	26.300000000000001	3.5		0
76	1	1	3	1	4.5	77	7.3	119	67	27.3	6	9.3	10.1	5.7	8	193	0	0	0	0	0	0	0	0	0	0	1	1	1	0	0	1	1.44559		2011-06-07					0		0				0
71	2	3	2	1	4.3	173.3	13.5	113	53	27.6	6	8.1	8.3	10.2	12.2	131	0	0	0	0	0	0	0	0	0	0	1	1	0	1	0	1	19.8111		2012-01-25					0		0				0
68	1	3	1	1	3.8	86.1	6.7	130	87	27.3	5	10.3	8.5	5.6	7.3	176	1	0	1	1	0	0	0	0	0	0	1	0	1	1	0	1	26.7762		2011-07-15					0		0				0
56	2	1	1	1	3.7	140.9	8.4	160	50	23.5	9	7.7	6.7	6.8	6.2	114	1	0	0	0	0	0	0	0	0	0	1	0	1	1	0	1	2.62834		2013-01-02					0		0				0
66	2	3	1	1	3.4	89	8.3	164	85	22.7	7	8	7.8	4.7	7.9	142	1	0	1	1	0	0	0	0	0	0	1	0	1	1	0	1	18.037		2011-11-25					0		0				0
77	1	1	1	1	2.8	42.9	3.2	173	96	18.9	7	10.1	8	2.9	5.6	182	1	0	0	0	0	0	0	0	0	0	1	0	1	0	1	1	4.43532		2010-02-21					0		0				0
64	2	1	3	1	2.7	88	8.3	110	60	21.5	6	7.1	7.4	4.8	5.7	94	1	0	0	0	0	0	0	0	0	0	0	1	0	1	0	1	0.821355		2011-04-21					0		0				0
73	2	3	2	1	2.6	104	6.55	158	100	23.7	4	11.5	7.7	5.3	7.9	109	0	0	1	0	1	0	0	0	0	0	0	0	0	0	0	1	7.45791		2011-01-07					0		0				0
56	1	1	1	2	2.4	36	7.4	125	51	21.8	6	8.8	9.1	3.6	5.4	154	1	0	0	0	0	0	0	0	1	0	1	0	0	1	0	1	0.197125		2009-08-12					0		0	36	7.4		0
60	2	1	1	1	2.3	71	9.77			22.9	6	8.5	9	3.6	4.1	198	1	0	0	0	0	0	0	0	0	0	0	1	0	0	0	1	4.92813		2010-05-04					0		0				0
60	2	3	1	1	2.1	99.2	10.4	134	79	21.5	9	8.6	6.7	3.5	7.3	77	1	0	0	0	0	0	0	0	0	0	0	1	1	0	0	1	12.0246		2010-07-19					0		0				0
67	2		6					140	90			8					0	0	0	0	0	0	0	0	0	0	0	0	0	0	0	1	14.2587		2010-05-24					0		0				0
68	2		6					140	90								0	0	0	0	0	0	0	0	0	0	0	1	1	0	1	1	3.48255		2010-05-18					0		0				0
78	2	3	6	1		25	3.13			20.9	12	10.5	7.3	3.8	4.5	127	1	1	1	1	0	1	0	0	0	0	0	0	1	0	0	1	3.154		2010-02-19					0		0				0
81	2		6														0	0	0	0	0	0	0	0	0	0	0	0	0	0	0	1	8.41068		2009-09-14					0		0	nodata	nodata		0
70	2	1	1	1		106.1	11.1	174	83	25.4	7	9.3	7.8	2.9	8.9		1	0	1	0	0	0	1	0	0	0	1	1	1	0	0	1	19.6797		2012-01-26					0		0				0
71	1		6	1							5						0	0	0	0	0	0	0	0	0	0	0	0	0	0	0	1	12.7803		2010-12-08					0		0				0
76	2		6	1													0	0	0	0	0	0	0	0	0	0	0	0	0	0	0	1	30.3244		2010-10-19					0		0				0
72	1	2	1	1		37.1	4.2	150	80	34.4	5	8	7.4	7.2	8.2	261	1	0	1	0	1	0	0	0	0	0	0	0	1	1	0	1	16.1314		2011-09-22					0		0				0
48	1	1	6	2		73.9	5.4	110	70	22.7	5	8.9	8.1	3.8	6.2	192	0	1	1	0	0	1	0	0	0	0	0	1	0	0	0	1	2.89117		2009-11-08					0		0				0
51	1	1	3	1		62.5	7	103	43	18.6	6	6.7	7.1	6.5	6.9	145	0	0	0	0	0	0	0	0	0	0	0	1	0	0	0	1	2.75975		2011-03-07					0		0				0
79	1	1	6	1		38.8	6.2	165	78	24.7	6	7.1	6.7	3	4.9	151	0	0	0	0	0	0	0	0	0	0	0	1	0	0	0	1	22.4066		2010-07-29					0		0				0
28	1	1	3	2		59.8	5.7	94	69	14.9	4	12.7	9.5	5.1	5.2	200	1	1	1	0	0	1	1	0	0	0	0	0	0	0	0	1	19.2526		2010-10-28					0		16.5585	59.799999999999997	5.7		0
50	2	2	3	2		44.6	15.5	136	88	25.1	3	13	9.1	6.6	6.6	162	0	0	0	0	0	0	0	0	0	0	0	0	0	1	0	1	45.0103		2013-02-19					0		42.0862	44.600000000000001	15.5		0
63	2	3	1	2	2.9	112	8	100	60	23.7	8	9.4	7.4	8.2	7.4	150	1	0	0	0	0	0	0	0	0	0	1	1	1	1	0	1	42.3162		2012-11-06					0		41.8891				0
57	2	1	1	1		61.3	8.5	177	83	20.8	10	7.8	8.8	3.6	8.1	111	1	0	1	0	0	1	0	0	0	0	0	0	0	0	0	1	16.9199		2010-05-23					0		11.4333	61.299999999999997	8.5		0
66	2	3	1	2		64.7	10.3	140	90	25.8	8	8.8	8.2	5.8	7.1	128	1	0	1	0	1	0	0	0	1	0	1	1	1	1	0	1	38.5051	2011-01-26	2010-12-25	2011-01-13	19	1	103	1	1	18.2669	64.700000000000003	10.300000000000001		0
66	1	1	2	2				126	80	20.8	5	9.9	9.4	3	6.4	168	0	0	0	0	0	0	0	0	0	0	0	0	1	1	1	1	11.5975		2010-02-24					0		5.51951				0
69	2	3	6	1		76.8	10.4	160	80	19.1	6	10.6	8.3	6.2	8.5	123	0	0	1	1	0	0	0	0	1	0	1	0	1	1	0	1	9.98768		2010-05-11					0		5.51951	76.799999999999997	10.4		0
32	2	1	3	1		54.1	10.3	158	96	19.6	3	10	8.2	5.4	9.7	184	0	0	0	0	0	0	0	0	0	0	0	1	1	0	0	1	33.1499		2011-12-08					0		29.963	54.100000000000001	10.300000000000001		0
34	2	2	3	1	2.9	54.6	11.43	161	93	23.8	2	10.1	8.4	6.8	7.6	122	0	0	1	0	0	1	0	0	1	0	1	0	0	0	0	1	13.7659		2010-06-09					0		11.9918				0
25	1	1	5	1	3	47	4.9	141	91	20.2	2	6.5	7.8	3.7	6.3	153	0	0	0	0	0	0	0	0	0	0	0	1	0	0	0	1	2.95688		2011-11-04					0		0				0
54	2	1	1	2		147.3	6.28	140	70	25.7	7	8.1	8.6	7.4	16	149	1	0	1	0	0	1	0	0	0	0	0	1	1	1	0	1	43.2033		2012-05-08					0		23.9507				0
71	2	3	1	1	4.3	95.7	4	140	80	17.3	8	8.2	7.4	5.3	9.6	171	1	0	0	0	0	0	0	0	1	0	1	0	1	1	1	1	34.5298	2012-01-13	2011-12-29	2012-01-11	13	1	104	1	1	21.2567				0
61	2	3	5	2	4	75	12.5	130	80		5	11.5	8.2	6.9	6.5	212	0	0	1	0	0	1	0	0	1	0	1	0	1	1	0	1	26.7105		2012-06-25					0		24.5421	75	12.5		0
69	2	1	3	2	3	49.5	3.5	90	50	24.3	7	7.7	9.2	5.2	7.2	136	0	0	0	0	0	0	0	0	0	0	0	0	0	0	0	1	11.4004		2011-10-20					0		5.74949				0
46	2	3	1	1	2.7	45.3	8.1	142	87	18.6	10	8.6	6.8	5	5.2	105	1	0	0	0	0	0	0	0	0	0	0	0	0	0	0	1	39.9836		2012-06-07					0		35.9754	45.299999999999997	8.1		0
67	1	1	1	1	4.4	35	3.9	140	80	19.7	8	8.5	8.8	3	6.9	165	1	0	1	1	0	1	0	0	1	0	1	0	1	1	0	1	11.8275		2010-11-01					0		11.1376				0
78	2	3	1	1	2.7	91.4	8.44	144	66	22.8	11	10.7	7.1	4.7	9.7	175	1	0	1	1	1	0	0	0	1	0	1	1	0	0	0	1	14.9815		2010-05-11					0		11.0719	91.400000000000006	8.44		0
49	1	1	3	1	3.7	21	1.5	130	80	20.8	6	9.5	7.8	2.2	7.1	123	0	0	0	0	0	0	0	0	0	0	0	0	0	0	0	1	11.4004		2010-05-20					0		5.94661				0
40	2	3	2	2	1.7	28.1	6	170	120	22.5	6	10.8	5.9	6.1		158	1	0	0	0	0	0	0	0	1	0	1	1	1	0	1	1	14.5216		2011-04-16					0		14.5216				0
50	2	4	6	1	2.9	22.5	1.5	139	91	21.8	6	9.4	7.9	6.3	8.4	140	0	0	0	0	0	0	0	0	0	0	0	1	0	1	0	1	9.95483		2010-02-03					0		6.17659				0
61	2	2	1	2	2.8	57.7	5.3	130	90	23	8	11.7	6.6	4.6	5.4	94	1	0	0	0	0	0	0	0	0	0	1	1	1	1	0	1	2.39836		2011-10-13					0		2.39836				0
67	2	3	1	1	3.6	15	1.1	150	53	20.1	9	8.5	8	3.9	9.5	147	1	0	0	0	0	0	0	0	1	0	1	0	0	0	0	1	7.55647		2011-11-14					0		5.22382				0
63	2	3	1	1	2.5	45.7	2.6	150	80	24.6	10	8	8.3	4.8	9.1	98	1	0	0	0	0	0	0	0	1	0	1	0	0	0	0	1	26.1191		2011-09-25					0		23.9836				0
54	2	2	1	1	2.9	86	10.6	100	60	24.4	9	8.1	7.7	2.6	7.8		0	0	1	0	1	0	0	0	1	0	1	0	0	0	0	1	5.19097		2012-07-27					0		11.9589				0
66	2	3	3	1		111	8	140	80	29.1	8	8.2	8.8	5.2	9.3	132	1	0	0	0	0	0	0	0	0	0	0	0	0	0	0	1	0.558522		2010-02-27					0		0				0
66	2	3	2	2	3	47.7	3.9	140	80	23.4	7	12.2	8.9	4.5	10.9	276	0	0	1	1	0	1	0	0	1	0	1	0	1	1	0	1	9.3963		2010-08-31					0		6.43943				0
54	2	3	1	2		46.5	12.9	106	61	22.6	5	9.9	8.8	3.2	6.9	134	1	0	1	0	1	0	0	0	1	0	1	0	1	1	0	1	11.1047		2009-10-26					0		3.81109	46.5	12.9		0
89	2	3	5	1	2.7	59	4.66	150	60	20.6	10	7.3	7.3	4.5	9.9	152	0	1	1	0	0	1	0	0	0	0	1	1	1	1	0	1	2.56263		2010-02-24					0		0				0
57	1	1	3	2		90	7.3	127	78	20.5	6	7.3	8.5	4.5	5.7	198	0	0	0	0	0	0	0	0	1	0	1	1	0	0	0	1	41.7906		2012-06-08					0		35.4825	90	7.3		0
74	1	1	1	1		53	6.8	140	90	24.8	7	11.5	9.4	5.3	4.8	156	1	0	0	0	0	0	0	0	1	0	1	0	1	1	0	1	13.8973		2012-02-07					0		16.8214	53	6.8		0
67	1	1	5	2				100	60		4	11	9	4.8	5.1	202	0	0	0	0	0	0	0	0	1	0	1	0	0	0	0	1	26.0205		2011-02-01					0		16.5585				0
65	2	1	2	2	4.6	48.9	10.5	140	69	25.4	5	8.8	6.9	4.7	4.8	142	0	0	1	0	0	0	0	1	1	0	1	1	1	1	0	1	12.2546		2010-04-30					0		9.95483	48.899999999999999	10.5		0
72	1	1	1	1	3.8	142	14.46	150	80	24.5	7	5.3	5.5	9.5	10.9	291	1	0	1	0	0	1	0	0	0	0	1	0	0	1	0	1	0.689938		2010-05-06					0		0				0
62	2	2	6	1		57.7	10.8	150	90	22.2	4	9.7	9.3	5.4	6.9	155	0	0	0	0	0	0	0	0	1	0	1	0	1	1	1	1	16.8214		2011-01-20					0		12.3532	57.700000000000003	10.800000000000001		0
78	1	1	1	2	4.1	42	2.3			25.6	10	10.8	9.4	5.4	6.7	134	1	0	0	0	0	0	0	0	1	1	1	0	1	1	1	1	28.1889		2011-12-27					0		23.6879				0
74	2	3	2	1	3.3	39	4.6	110	60	20.1	8	7.6	7.6	2.9	12.2	71	0	0	1	0	1	1	0	0	1	0	1	0	0	0	0	1	15.9343		2011-11-05					0		11.9918				0
62	2	2	3	1	2.5	44.9	5.1	140	80	21.8	9	11.5	8.1	4.1	9.8	119	0	0	0	0	0	0	0	0	0	0	0	1	1	0	0	1	25.3963		2010-04-05					0		5.51951				0
73	1	1	1	1	3.3	78.3	12	138	79	27.7	8	11	8.2	4.6	9	126	1	0	0	0	0	0	0	0	0	0	0	0	0	0	0	1	51.7782		2010-11-22					0		17.4784	78.299999999999997	12		0
77	2	1	1	1	3.5	41.4	3.9	141	63	18.9	7	8.8	8	3.3	5.4	119	1	0	0	0	0	0	0	0	1	0	1	1	0	0	0	1	9.10062		2009-07-29					0		0				0
56	1	1	1	2		38.1	8.5	100	53	18	7	9	7.6	3.7	6.9	152	1	0	1	0	0	1	0	0	1	0	1	1	1	1	0	1	23.3922		2011-04-07					0		21.6181	38.100000000000001	8.5		0
77	1	1	3	1				100	50	18.7	8	9.9	8.5	3.6	8.5	231	1	0	1	0	1	0	0	0	1	0	1	0	0	1	0	1	5.19097		2009-09-04					0		0				0
66	2	2	5	2	3.4	100	6.17	140	90	18.7	6	6.3	8.4	4.6	17.4	145	0	0	0	0	0	0	0	0	0	0	0	1	1	1	1	1	11.1704		2011-01-28					0		10.809				0
68	2	1	3	1		71.2	9.8	110	68	19	6	10.8	9.3	4	5.8	163	0	0	1	0	1	0	0	1	0	0	0	0	0	0	0	1	6.73511		2009-12-08					0		6.01232	71.200000000000003	9.800000000000001		0
50	2	1	1	2	2.7	54.9	12.02	190	100	23.1	2	10.3	8.4	6.4	8.5	143	1	0	0	0	0	0	0	0	1	1	1	0	1	0	1	1	18.2998		2010-11-08					0		12.1889	54.899999999999999	12.02		0
76	2	3	2	1	4	26	5.2	166	83	21.6	7	8.2	7.9	1.7	6.6	125	0	1	1	1	1	0	1	1	0	0	1	0	1	1	0	1	5.71663		2010-03-20					0		3.0883				0
74	2	3	5	1	4.1	58.2	7	154	95	24.3	5	9.2	8	4.2	7.2	90	0	0	1	1	1	0	0	0	1	0	1	1	1	0	0	1	4.50103		2012-04-18					0		2.75975				0
76	2	1	1	1	4.3	60	6	140	80	19.2	9	11	9.1	3	9.5	146	1	1	1	1	0	0	1	0	0	0	0	0	0	0	0	1	2.13552		2009-11-16					0		0	60	6		0
57	2	3	2	1	3.4	49.2	8.1	170	100	20.9	3	9.7	8.5	3	8.9	130	0	0	1	1	1	0	0	1	0	0	0	0	0	0	0	1	24.6407		2011-10-01					0		23.9836				0
77	1	1	4	1		46.5	4.2	106	64	21.9	7	9.5	6.9	2.7	4.8	215	0	0	1	1	0	0	0	0	0	0	0	1	0	1	1	1	41.8234		2012-02-15					0		30.8172				0
80	2		2	1		142	8.2			25.4	6	9.1	8.5	4.1	8.6		0	0	0	0	0	0	0	0	0	0	1	1	0	1	0	1	28.1561		2011-06-24					0		2.95688				0
71	1	1	1	1				150	50	22.4	8	11	7.7	3.1	7.7	124	1	0	1	0	1	1	1	0	0	0	0	0	0	1	0	1	4.56674	2009-12-11	2009-10-25	2009-10-29	4	1	305	1	3	1.44559				0
77	1	1	1	1	2.4	34.9	1.7	110	50	24.4	7	12.9	6.7	1.7	2.5	57	1	0	1	0	1	0	0	1	0	0	1	1	1	1	0	1	3.38398		2011-01-15					0		0				0
47	2	1	5	2		55.3	17	140	80		3	12.9	10.2	6.2	7.3	154	0	0	0	0	0	0	0	0	1	0	1	0	1	0	1	1	39.2279		2012-09-15					0		36.0082	55.299999999999997	17		0
40	1	1	1	1	2.9	55.2	9.72	177	104	25	5	12.2	8.2	5.5	6.5	176	1	0	0	0	0	0	0	0	1	0	1	0	1	1	0	1	33.4784	2012-03-14	2012-02-29	2012-03-07	9	1	602	1	6	32.7228	55.200000000000003	9.720000000000001		0
35	1	1	3	2		44	11.6	100	60	24.8	5	12.5	9.5	6.8	6.6		0	0	0	0	0	0	0	0	1	0	1	0	1	1	0	1	35.4497		2012-11-05					0		29.6345	44	11.6		0
62	1	1	1	1	3.7	34	2.9	160	80	21.1	7	11.9	8.4	5.5	6.7	120	1	0	0	0	0	0	0	0	1	1	0	1	0	1	0	1	22.7023	2011-10-20	2011-10-14	2011-10-19	5	2	605	1	6	22.538				0
63	1	1	2	1	3.7	85	11.3	120	80	23.9	2	12.4	8.7	7.5	8.9	129	0	0	0	0	0	0	0	0	0	0	0	0	0	0	0	1	40.0493		2011-01-14					0		16.3614	85	11.300000000000001		0
56	2	3	1	1		68	8.9	172	90	24.4	8	6.2	8.2	5.7	10.9	89	1	0	0	0	0	0	0	0	1	0	1	1	0	1	0	1	36.6324		2013-06-11					0		36.0739				0
62	2	3	2	2				150	100	22	8	11.5	9.3	3.9	5	146	1	0	0	0	0	0	0	0	1	0	1	1	0	1	0	1	34.7926	2012-08-27	2012-06-13	2012-07-03	20	1	605	1	6	34.0698				0
61	2	3	6	1	3.3	73.6	7.9	142	58	21.5	6	11.4	7.1	5	8.1	139	0	0	0	0	0	0	0	0	0	0	0	1	1	1	1	1	6.80082		2013-02-11					0		6.6037	73.599999999999994	7.9		0
51	1	1	1	1	3.6	58.8	3.5	140	80	18.2	5	8.7	9.8	1.5	7.4	155	1	0	1	0	0	1	0	0	0	0	0	0	0	1	0	1	10.4805	2010-10-04	2010-07-28	2010-08-11	14	2	605	1	6	10.0534				0
59	1	1	1	1	3.7	14	1.3	140	100	24.7	6	10.3	8.3	5	6.6	175	0	0	1	0	1	0	0	0	0	0	0	0	0	0	0	1	10.6119		2011-12-06					0		5.19097				0
74	1	1	1	1	3.8	33	2.3	140	90	23.6	8	10.6	8.2	6.9	10.3	134	1	0	0	0	0	0	0	0	0	0	0	1	1	1	0	1	38.6366		2010-12-01					0		11.4333				0
71	2		1	2				140	90		6	11.6	10.6	3.8	7.6	159	1	0	0	0	0	0	0	0	0	0	0	1	1	1	0	1	10.9405		2010-02-18					0		5.51951				0
68	1	1	2	1		62.9	9.93	140	70	17.5	4	7.5	7.9	5	7.1	146	0	0	0	0	0	0	0	0	0	0	1	0	0	1	1	1	8.50924		2011-02-25					0		3.05544				0
68	2		6									12.1					0	0	0	0	0	0	0	0	1	0	1	0	1	0	1	1	20.2053		2010-07-02					0		0	ND	ND		0
48	1	1	4	1				98	62	18	2	7.8	9.3	5.7	8.1	144	0	0	0	0	0	0	0	0	0	0	0	1	0	0	0	1	28.2875		2014-02-04					0		41.4292				0
79	2	4	1	1		26.3	7	173	80	25.6	6	11.9	9.1	2.8	4.5	128	1	0	0	0	0	0	0	0	1	0	1	0	1	0	1	1	31.2772	2010-07-27	2010-06-28	2010-07-26	28	1	202	1	2	9.3963	26.300000000000001	7		0
71	2	3	2	2		82	7.7	130	80	25.2	5	11.8	9	3.8	6.2	207	0	0	1	0	1	0	0	0	1	0	1	1	1	1	0	1	32.9528		2012-02-21					0		29.8973				0
38	1	1	1	1	2.5	48	7.7	140	90	21.2	5	9.1	8.2	6.1	6	107	1	0	0	0	0	0	0	0	1	0	1	1	1	0	0	1	7.78645	2011-09-20	2011-07-22	2011-09-20	59	2	605	1	6	5.8152	48	7.7		0
67	2	1	1	1	3.8	109.9	6.34	130	60	21.1	3	10.9	9.3	4.6	9.4	179	1	0	0	0	0	0	0	0	0	0	1	0	0	0	0	1	1.1499		2010-11-30					0		0				0
70	2	1	6	2		71.6	5.59	140	70	25.2	5	10.9	8.3	4.3	6.8	170	0	0	1	0	0	1	0	0	1	0	1	1	1	0	0	1	47.54	2011-01-17	2011-01-12	2011-01-17	5	1	202	1	2	15.9014	71.599999999999994	5.59		0
78	2	3	1	1	3.6	163.5	6	146	63	20.9	8	8.3	7.4	4	7.4	192	1	0	1	0	0	1	0	0	0	0	0	1	0	1	0	1	8.9692	2012-10-22	2012-09-04	2012-10-11	37	1	105	1	1	4.43532				0
62	1	1	3	2	3.9	33.4	9.8	95	62	23.1	4	11.8	10.2	5.9	7.4	267	0	0	0	0	0	0	0	0	1	0	1	0	0	0	0	1	32.0657	2010-12-16	2010-11-29	2010-12-02	3	1	102	1	1	17.1828	33.399999999999999	9.800000000000001	68	1
27	2	1	1	2		32	9.8	138	89	20.8	3	9.4	9.3	4	6.4	217	1	0	0	0	0	0	0	0	1	0	1	0	1	1	0	1	36.0739		2011-07-22					0		24.4107	32	9.800000000000001		0
74	1	1	1	2	3.4	47.9	6.2	95	62	20.8	12	11.1	8.4	3		199	1	0	1	1	0	1	0	0	1	0	1	1	0	1	0	1	13.7002	2010-10-18	2010-10-08	2010-10-11	3	2	306	1	3	13.6016	47.899999999999999	6.2		0
72	1	1	6	1		55.4	8.11	140	90	21.1	6	9.2	10.4	5.4	6.2	176	0	0	1	0	0	0	0	1	0	0	0	0	1	0	0	1	48.0329	2010-12-04	2010-08-02	2010-08-24	22	1	406	1	4	8.44353	55.399999999999999	8.109999999999999		0
79	1	1	1	1	2.9	74	7.1	104	56	25.4	7	9.3	8.6	6	6.9	130	1	0	1	1	0	0	1	0	0	0	0	0	0	1	0	1	8.31211		2010-03-10					0		6.04517				0
72	1	1	1	2	4.2	42	7.98			19.6	5	10.9	7.5	3.4	5	206	1	0	1	1	0	0	1	0	1	0	1	0	0	1	0	1	19.4168		2010-11-12					0		11.039	42	7.98		0
67	2	3	1	1		57.5	6.4	133	66	22	6	9.7	8.6	5.7	8.5	209	1	0	1	0	1	0	0	1	0	0	0	1	1	0	0	1	24.4764		2011-02-01					0		16.9528				0
74	2	1	2	1		87	8.7	170	70	19.6	7	10.5	9	3.6	9.3	140	0	0	1	1	1	0	0	0	1	0	1	1	1	1	1	1	48.0329		2011-01-12					0		16.0329	87	8.699999999999999		0
66	1	1	1	1		68	10.2	157	72	27.9	6	11.2	10.4	4.2	8	216	1	0	0	0	0	0	0	0	0	0	0	0	1	1	0	1	38.5051	2011-12-05	2011-10-09	2011-10-21	12	1	102	1	1	27.4333	68	10.199999999999999		0
63	2	1	1			66	11.2	150	84	27.6	6	11.8	9.8	5.1	5.1	144	1	0	0	0	0	0	0	0	1	0	1	1	0	1	0	1	47.9343		2012-11-28					0		40.7064	66	11.199999999999999		0
64	1		1	1	3.8	93	5.7	170	100	23.7	6	6.6	7.2	5.7	7.2	149	1	0	1	1	0	0	0	0	0	0	1	0	1	1	1	1	3.64682		2012-02-21					0		22.2752				0
41	2	3	3	1				120	90	19.6	5	11	9.5	4.3	6.1	111	0	0	1	0	0	0	1	0	0	0	0	0	0	0	0	1	7.91786		2010-03-22					0		6.40657				0
36	2	1	1	1				138	85	17.9	6	10.9	8	3	6.9	103	1	0	0	0	0	0	0	0	0	0	0	0	0	0	0	1	42.1848		2013-02-14					0		41.7248				0
66	2	1	5	2		33.2	10.84	140	80	24.2	7	11	9	5.1	5.7	192	1	0	1	0	0	1	0	0	1	0	1	0	0	0	1	1	31.0472	2011-03-15	2011-03-11	2011-03-14	3	1	202	1	2	17.807	33.200000000000003	10.84		0
75	1		6	2		36	9.25	120	80	28.1	6	10.3	8.3	6.3	5.7	210	1	0	1	1	0	1	0	0	0	0	0	1	1	1	1	1	17.0513		2011-03-16					0		17.9713	36	9.25		0
62	2	3	2	2		62	13.2	128	70	19.8	6	10.1	8.3	5.7	7.1	151	0	0	1	1	0	1	0	0	1	1	0	0	0	0	0	1	3.48255		2011-01-27					0		0	62	13.199999999999999		0
72	2	3	1	1	4	60	10.6	100	61	22.2	12	11.3	8.7	5.4	8.4	129	1	0	1	1	1	0	0	1	0	0	0	0	0	0	0	1	44.4846		2013-01-07					0		42.4805	60	10.6		0
75	2	3	5	2	4.1	48.5	5.2	140	90	22.8	7	13.2	9.1	3.2	5.4	204	1	0	1	1	0	0	0	0	0	0	0	1	0	0	0	1	19.8439		2012-04-02					0		16.9856				0
53	2	2	6	2	4.4	57	7.3	100	70	27.7	3	9.3	7.6	8.5	12.2	132	0	0	1	1	0	1	0	0	0	0	0	1	0	0	0	1	21.7823	2010-08-17	2010-03-30	2010-04-08	9	1	104	1	1	6.43943				0
70	1	1	1	1	3.7	70	7.8	114	50	19.8	9	9.6	7.3	5.4	8.4	123	1	0	1	1	0	1	0	0	1	1	1	1	1	1	0	1	12.5175	2011-12-07	2011-06-29	2011-08-12	45	1	307	1	3	0.295688	70	7.8		0
71	2	3	1	1	4.4	88.8	8.9	130	70	23.1	9	10.3	9.3	4.1	7.9	117	1	0	1	1	0	1	1	0	0	0	0	0	0	0	0	1	8.50924	2012-06-01	2012-04-16	2012-04-17	1	1	201	1	2	0.459959				0
59	2	2	1	1	3.2	119.6	7.6	135	81	21.8	5	4.6	8.2	6.3	12.7	310	1	0	1	0	0	1	0	0	0	0	0	1	1	0	1	1	5.05955		2013-07-22					0		2.39836				0
66	2		6	1							4						0	0	0	0	0	0	0	0	0	0	0	0	0	0	0	1	0.62423		2010-11-04					0		0				0
79	2	3	5	2		29.8	2.6	130	70		6	13.1	8.7	3	6.6	116	0	0	0	0	0	0	0	0	0	0	0	1	1	0	1	1	45.8316	2010-04-09	2010-04-02	2010-04-08	6	1	104	1	1	6.53799	29.800000000000001	2.6		0
74	2	2	2	1		118.1	3.9	110	78	25.4	5	8.2	9.3	3.2	3	127	0	0	1	1	0	0	0	0	0	0	0	1	1	0	0	1	16.8214		2012-07-03					0		0				0
64	2	1	1	2				130	80		5	12.7	7.7	9.1	9.9	178	0	0	0	0	0	0	0	0	0	0	0	1	0	1	0	1	35.5811		2012-02-14					0		20.4025				0
66	2	3	1	1		49.6	8.14	170	90	22.1	7	8.7	9.7	3.9	6.7	129	1	0	1	0	1	0	0	1	1	0	1	0	0	0	0	1	32.2628		2012-07-09					0		29.9959	49.600000000000001	8.140000000000001		0
70	2	3	1	1				160	93	22.8	8	10.4	7.8	4.7	7.1	158	1	0	1	1	0	0	0	0	1	0	1	0	0	1	0	1	28.0246	2013-10-23	2013-03-07	2013-03-10	3	1	105	1	1	28.5503				0
60	2	3	1	1	2.5	68.4	11.2	185	95	22	7	11	9.3	5.3	5.8	191	1	0	1	1	0	0	0	0	0	0	0	0	1	0	0	1	20.4682	2010-08-06	2010-08-02	2010-08-06	4	1	102	1	1	13.7988	68.400000000000006	11.199999999999999		0
66	1	1	2	1	3.1	113	12.5	101	44	20.4	4	10.1	9.8	4.5	8.1	140	0	0	0	0	0	0	0	0	1	0	1	0	0	0	0	1	9.42916		2011-11-08					0		5.28953				0
57	1	1	1	2	4.7	40.6	6.29	107	64	25.3	6	11	8.5	5.4	5.7	178	1	0	1	1	0	1	0	0	1	0	1	1	1	0	0	1	47.5072	2010-10-17	2010-10-17	2010-10-20	3	1	410	1	4	11.4333				0
59	2	3	2	2		65.2	8.9	130	80	21.2	6	11.3	8.9	6.9	7.2	225	0	0	1	1	0	1	0	0	0	0	0	0	0	0	0	1	45.9302	2009-08-21	2009-07-31	2009-08-04	4	1	105	1	1	1.67556	65.200000000000003	8.9		0
60	2	3	1	1	2.5	62.9	10.4	127	66	20.9	9	9.3	8.4	4.4	6.3	138	1	0	1	1	0	1	0	0	0	0	0	1	1	1	0	1	40.0493	2012-03-02	2012-02-15	2012-02-21	6	1	104	1	1	32.23	62.899999999999999	10.4		0
60	2	1	1	2		69.4	10.19	150	80	27.7	7	10.6	9.3	6.2	6.2	194	1	0	1	0	0	1	0	0	1	0	1	0	1	1	1	1	39.1622		2012-09-14					0		35.9754	69.400000000000006	10.19		0
66	2	3	1	1	3.5	51	13.4	120	65	26.3	6	12.9	8.1	4.8	10.2		1	0	1	1	0	0	0	0	0	0	0	0	0	0	0	1	24.4107		2012-03-02					0		6.07803	51	13.4		0
59	1	1	1	2		78	12.6	180	88	27.5	6	11.6	9.7	6.4	8.8	199	1	0	0	0	0	0	0	0	1	0	1	0	1	1	0	1	7.45791		2011-03-29					0		5.51951	78	12.6		0
68	2	3	1	1				170	50	20.2	7	10.9	8.6	6.3	5.8	124	1	1	1	1	0	1	0	0	1	1	1	0	1	1	1	1	2.69405		2009-09-10					0		0				0
72	2	3	1	1				160	60	22.2	8	10.4	9.8	6	8.9	113	1	0	1	1	0	1	0	0	1	0	1	0	1	1	0	1	2.7269	2009-10-01	2009-09-21	2009-09-24	3	1	103	1	1	0.558522				0
56	2	2	1	1	3.5	80	8.2	120	80	20.8	11	8.3	8.9	5.4	6.6	275	1	1	1	1	1	1	1	0	0	0	0	1	1	0	0	1	41.9548	2011-09-03	2011-08-30	2011-09-03	3	1	602	1	6	22.1766				0
66	2	1	1	1	3	64.6	9.5	166	82	24.9	8	10.6	8.3	4.9	8.3	148	1	0	1	1	0	0	0	0	0	0	0	1	1	1	0	1	24.4435	2009-09-14	2009-09-10	2009-09-14	4	1	104	1	1	3.05544	64.599999999999994	9.5		0
84	2	3	2	1		94.9	8.7	117	58	19.8	7	10.4	9	6.1	8.6	197	0	0	1	1	0	0	0	0	0	0	0	1	1	0	0	1	24.5421	2011-05-02	2011-04-08	2011-04-14	6	1	202	1	2	21.9466	94.900000000000006	8.699999999999999		0
67	2	2	1	1	3.3	39.7	4.7	147	67	25.7	6	14.5	8.5	3.8	7.3	150	1	0	0	0	0	0	0	0	0	0	0	0	0	0	0	1	24.2136		2012-10-20					0		18.4641	39.700000000000003	4.7		0
66	2	1	6	1	3.7	28	1	102	58	20.8	8	9.5	8	3.6	6.1	108	1	0	0	0	0	0	0	0	1	1	0	0	1	1	0	1	22.0123	2012-11-01	2012-07-19	2012-07-26	7	1	202	1	2	11.729				0
48	2	3	1	2	2.3	57	12.3	130	80		6	12.2	7.9	6.8	8.6	175	1	0	1	1	0	0	0	0	1	0	1	1	1	1	1	1	24.1807		2011-11-14					0		17.7084	57	12.300000000000001		0
62	2	1	2	2	3.6	22.8	4.6	125	76	26.3	5	11.9	8.8	3.1	6.5	175	0	1	1	1	1	0	0	0	1	0	1	0	0	1	0	1	5.71663	2010-01-18	2010-01-02	2010-01-18	16	2	104	1	1	5.19097	22.800000000000001	4.6		0
77	1	1	1	1	3.7	128	6.47	110	70	31.1	9	8.1	9	5.5	5.6	166	1	0	1	0	1	0	0	1	1	0	1	0	0	1	0	1	22.078		2011-11-28					0		18.037				0
61	1	3	1	1	3.2	105.4	5.2	117	60	24.9	9	7.2	6	5.2	9.9	190	1	1	1	1	0	1	0	0	0	0	1	1	1	1	0	1	22.6366	2013-02-01	2012-12-31	2012-12-31	0	1	501	1	5	19.7125				0
74	1	1	6	2		41.5	8.06			27.7	6	9	10.2	3.5	5.2		0	0	1	0	0	1	0	0	1	1	1	0	1	1	0	1	8.73922		2010-03-02					0		5.51951	41.5	8.060000000000001		0
73	1	1	5	1	4.5	31.2	3.62	140	60	24.4	9	10.3	8.6	6	6.2	150	1	0	1	0	0	1	0	0	0	0	1	0	1	1	0	1	9.56057		2010-09-14					0		5.48665				0
63	2		1	2	3.9	29.2	2.6	90	60		7	10.8	7.7	2	6.5	110	1	0	1	1	0	0	0	0	0	0	0	1	1	0	0	1	6.2423		2010-02-10					0		2.59548				0
75	1	3	2	2	4.6	39	5.5	130	86	20.8	6	10.4	8.9	3.7	6.1	218	0	0	1	1	0	0	0	0	1	0	1	1	0	0	0	1	4.82957	2009-12-07	2009-11-15	2009-11-30	15	1	602	1	6	3.81109	39	5.5		0
60	1		6	2													0	0	0	0	0	0	0	0	0	0	0	0	0	0	0	1	0.788501	2010-03-02	2009-09-20	2009-09-28	8	1	201	1	2	0.164271	nodata	nodata		0
68	2	1	5	2		22.9	5.46			25.9	4	9	9.1	3	4.2		0	0	0	0	0	0	0	0	0	0	0	0	0	0	0	1	0.427105		2010-03-16					0		5.97947	22.899999999999999	5.46		0
78	2	3	5	1	3.2	54.7	9.8	103	52	22.6	9	9.4	7.2	4.5	11.7	170	0	1	1	0	0	1	0	0	0	0	1	1	1	1	0	1	1.87269		2010-11-16					0		0				0
74	2	3	1	1	2.8	63.7	4.9	198	86		11	7.2	7	5.3	7.9	151	1	0	0	0	0	0	0	0	0	0	1	1	1	0	0	1	2.75975	2011-09-19	2011-09-09	2011-09-10	1	1	104	1	1	2.52977				0
79	2		6	1													0	0	0	0	0	0	0	0	0	0	0	0	0	0	0	1	4.07392		2009-09-15					0		0	nodata	nodata		0
67	2	3	1	1		125.8	8	140	60	24.4	7	5.6	7.3	6	8.3	189	1	0	1	0	0	1	0	0	0	0	0	1	1	1	0	1	1.28131		2010-04-23					0		0				0
73	1	1	2	1	3.8	45	5.9	130	40	26.4	5	9.4	8.3	4.4	5.9	167	0	0	0	0	0	0	0	0	0	0	0	0	0	0	0	1	27.3018		2013-01-18					0		17.5441				0
67	2	1	6	1		69.5	12.2	150	90	24.6	5	11.3	7.8	8.6	8.6	142	0	1	1	1	0	0	0	0	0	0	0	0	1	0	0	1	8.08214	2010-07-12	2010-06-14	2010-07-10	26	1	602	1	6	5.12526	69.5	12.199999999999999		0
71	2	1	1	1	3.5	35	6.2	164	63	23.7	7	11.2	7.9	4.2	6.8	116	1	0	0	0	0	0	0	0	1	0	1	1	1	1	0	1	19.3511	2011-10-26	2011-10-26	2011-11-19	23	1	103	1	1	6.40657	35	6.2		0
67	1	1	1	1	3.4	51	6.1	135	65	25.9	10	9.1	7.4	4.9	6.2	213	1	0	1	1	0	0	0	1	0	0	0	1	0	0	0	1	9.00205		2011-01-04					0		5.74949	51	6.1		0
72	1	1	2	1	3.7	95.3	11.08	128	65	32.6	6	6.7	7.4	7	7.1	261	0	0	1	1	0	0	0	0	0	0	0	1	1	1	0	1	49.0513		2010-07-01					0		11.3347				0
62	1	1	2	1	3.5	69	6.7	110	80	18.4	6	8.7	9.8	4.5			0	0	1	0	1	0	1	0	1	0	1	0	0	1	0	1	28.846	2010-08-19	2010-08-13	2010-08-16	3	1	410	1	4	2.89117	69	6.7		0
73	1	1	2	1		50	2.5	130	80	20.7	8	10.2	8.2	7.2	8.1	160	0	0	1	1	0	0	0	0	0	0	0	0	0	0	0	1	19.8439		2012-02-13					0		20.8953				0
66	1	1	2	1	4	82.5	8.54	180	90	24.9	3	9.7	7.8	5.7	11.8	179	0	0	1	0	1	0	0	0	1	0	1	0	1	0	0	1	28.2546		2010-10-07					0		3.02259				0
74	2		6	1													0	0	0	0	0	0	0	0	0	0	0	0	0	0	0	1	44.8789	2011-03-16	2011-03-01	2011-03-04	3	1	202	1	2	17.4784	nodata	nodata		0
40	2	3	2	1	3.8	94.5	9.3	120	80	21	2	11.6	8.7	6.7	11.8	144	0	0	0	0	0	0	0	0	0	0	1	0	1	1	0	1	6.86653		2013-03-05					0		0				0
80	2	3	2	1	3.8	58	4.88	156	60	20.7	9	7.3	7.7	4.8	10.6	183	0	1	1	0	1	1	0	0	0	0	0	1	1	1	0	1	18.8912		2011-04-15					0		0				0
66	2		6					130	80							193	0	0	0	0	0	0	0	0	0	0	0	0	0	0	0	1	10.5133		2010-05-18					0		0				0
60	2	1	3	2		64	15.2	146	79	24.9	4	9.5	8.4	7.6	6.6	181	0	0	0	0	0	0	0	0	1	0	1	1	0	0	1	1	37.7495	2009-12-30	2009-12-22	2009-12-30	8	1	501	1	5	1.41273	64	15.199999999999999		0
72	2	1	2	1	4.2	85.9	13.13	123	68	23.5	5	11.4	9.9	6	8.9	168	0	0	0	0	0	0	0	0	0	0	0	0	1	0	0	1	40.4764	2010-04-21	2010-04-20	2010-04-21	1	1	605	1	6	10.3819	85.900000000000006	13.130000000000001		0
50	2	1	6	2		84.8	14.33	130	80		5	9.3	8.5	6.1	8.5	163	0	0	1	0	0	1	0	0	1	0	1	0	1	1	0	1	41.2977		2012-08-21					0		35.1869	84.799999999999997	14.33		0
51	1	1	5	1		59.2	11.8	143	92	21.4	3	10.7	8.9	7.1	8.2	165	0	0	0	0	0	0	0	0	1	0	1	0	1	0	0	1	40.6078		2012-03-15					0		29.963	59.200000000000003	11.800000000000001		0
70	1	1	2	2	4.2	35	3.8	120	59	26.7	7	10.4	8.9	4.3	5.3	133	0	0	0	0	0	0	0	0	1	1	0	0	1	1	0	1	26.6448		2013-06-14					0		23.9836				0
75	1	1	1	2		56.4	10.5	120	70	25.5	7	9.9	9.8	4.8	7.5	239	1	1	1	0	0	1	0	0	1	0	1	0	0	0	0	1	24.2136		2011-09-15					0		23.9836	56.399999999999999	10.5		0
47	2	1	5	2				140	90		2	7.1	8.1	5.5	5	188	0	1	1	1	0	1	1	0	1	0	1	0	1	1	0	1	18.5955		2011-03-16					0		17.9713				0
64	1	1	5	2		41.3	9.4	170	100		5	11.6	8.3	5.7	6.6	176	0	0	1	0	1	0	0	0	1	0	1	0	1	0	1	1	20.0411	2011-02-12	2011-01-31	2011-02-12	9	1	605	1	6	16.5257	41.299999999999997	9.4		0
71	1	1	1	2		43.2	8.5	130	70		7	8.8	7.7	2.7	5.1	170	1	0	0	0	0	0	0	0	0	0	0	0	0	1	1	1	22.2094		2011-02-01					0		16.5585	43.200000000000003	8.5		0
53	2	3	2	2				118	75	19.6	5	11.8	10.4	6.3	8	193	0	0	1	0	0	1	0	0	0	0	0	0	1	1	0	1	23.2936		2011-01-12					0		16.2957				0
78	1	1	2	1		61	7.2	150	60	20.8	7	10.5	9.2	4.8	6.3	134	0	0	0	0	0	0	0	0	1	0	1	0	1	1	0	1	48.7556		2011-01-14					0		16	61	7.2		0
62	2	3	6	1				134	72	17	4	10	8.4	5.2	8	143	0	0	1	0	0	0	1	0	1	0	1	0	1	1	1	1	23.0965		2010-07-27					0		11.8932				0
69	1	1	1	2	3.8	29.1	4.08	124	72	20.9	4	12.9	8.3	2.6	5	140	1	0	0	0	0	0	0	0	0	0	0	1	0	0	0	1	40.9692		2013-05-01					0		41.0021	29.100000000000001	4.08		0
52	2	1	1	2		35.7	3.7	117	60	19.5	6	7.7	7.8	4.9	6.7	142	1	0	1	0	1	0	0	0	0	0	0	1	1	1	0	1	28.4517		2011-05-11					0		22.768				0
61	1	1	2	1	1.9	64.5	8.2	134	68	21.5	5	10.7	10	4	9.1	201	0	0	0	0	0	0	0	0	0	0	0	0	0	0	0	1	24.1478	2011-03-21	2011-01-20	2011-01-25	5	1	301	1	3	16.5585				0
53	2	2	2	2	1.9	42	4.2	170	90	22.4	3	9.1	8.2	6.5	7.9	160	0	0	0	0	0	0	0	0	1	1	0	0	1	1	0	1	14.9487		2011-11-17					0		11.9589				0
65	1	1	2	2				120	80	25.7	5	9.9	10.6	6.4	7.3	187	0	0	0	0	0	0	0	0	0	0	0	1	0	0	0	1	6.17659		2010-01-26					0		5.51951				0
43	1	1	2	1				117	78	16.7	2	10.8	8.3	3.9	5.1	191	0	0	1	0	0	1	0	0	1	1	1	0	1	1	1	1	7.72074		2010-11-16					0		5.05955				0
59	1	1	6	1		48.7	8.4	160	90	18.4	3	9.7	9.3	3.5	7.2	103	0	0	1	0	1	0	0	1	1	0	1	1	1	0	1	1	4.27105		2010-01-09					0		0	48.700000000000003	8.4		0
85	1	1	2	1				140	54	18.7	8	4	8.4	4.1	7.4	166	0	0	1	0	0	1	0	0	0	0	0	1	0	1	0	1	15.3758	2011-12-08	2011-08-19	2011-08-27	8	1	501	1	5	2.56263				0
65	2	1	6	1	3.1	50.5	6.6	146	69	19.7	5	10.9	7.7	4.8	5.3	115	1	0	0	0	0	0	0	0	1	0	1	1	1	0	1	1	12.1889		2013-07-06					0		12.0903	50.5	6.6		0
64	1	1	6	2	4.1	44.4	8.4	147	80	28.9	5	12.2	8.1	5.3	7.2	178	0	0	1	1	0	0	0	0	1	1	1	1	1	0	0	1	11.4661		2013-09-22					0		11.4661	44.399999999999999	8.4		0
54	1	1	2	2	3.7	35.1	3.2	115	74	21.2	3	7.4	8.1	5	6	229	0	0	0	0	0	0	0	0	1	0	1	0	0	1	0	1	7.0308		2009-12-30					0		5.97947				0
77	2	1	6	2		34.9	10	90	50		6	9.2	9.3	3	7.8	195	0	0	1	1	0	0	0	0	0	0	0	1	0	0	0	1	6.34086		2010-03-15					0		5.94661	34.899999999999999	10		0
56	1	1	2	1	4	91.4	11.2	173	102	15.7	3	9.7	8.3	5.2	7.8	227	0	0	0	0	0	0	0	0	1	0	1	1	1	1	0	1	5.68378		2009-11-02					0		4.82957	91.400000000000006	11.199999999999999		0
68	1	3	1	1	3.3	45.9	49.2			15.5	8	8.2	6.5	5			1	0	1	0	1	0	0	0	0	0	1	1	1	0	0	1	16.3943		2010-11-03					0		16.3943				0
63	1	1	1	2	3.3	102.7	14.8	132	62	32	8	7.6	6.5	8.2	8.8	221	1	0	0	0	0	0	0	0	1	0	1	1	1	1	0	1	16.5585		2012-07-17					0		12.6817				0
68	1	1	2	2		113.5	8.6	152	84		6	8.9	7	7.9	9.7	177	0	0	1	0	1	1	1	1	0	0	0	1	1	0	0	1	14.2916	2012-03-15	2012-02-15	2012-02-22	7	1	605	1	6	8.57495				0
61	1	1	5	1		79	9.9	140	90	21.8	4	9	8.8	5.9	9.2	165	0	0	1	0	1	0	0	0	0	0	0	1	1	1	0	1	15.3429	2013-06-11	2013-05-27	2013-06-05	9	1	101	1	1	13.6674				0
81	1	1	1	1		135.9	4.7	144	84	24	12	5.7	9.3	4.7	6.1		1	1	1	1	1	1	0	0	0	1	1	1	1	0	0	1	14.9158		2012-01-02					0		11.8604				0
50	2	2	1	1	1.6	114	10.9	142	84	23.1	7	7.7	6.3	7.6	5.3	90	1	0	0	0	0	0	0	0	1	0	1	1	1	1	0	1	13.5688		2011-08-05					0		11.5975				0
69	2	3	2	2	4.3	9.5	3.6	113	58	22.7	5	8.7	8.2	2.4	2.9	159	0	0	0	0	0	0	0	0	0	0	0	1	1	1	0	1	6.30801		2011-05-16					0		6.20945				0
89	1	3	2	1	3	90.7	4	154	67		7	11.2	8.4	2.7	11	126	0	0	0	0	0	0	0	0	0	0	0	0	1	1	0	1	8.73922		2012-02-16					0		5.97947				0
83	1	1	6	1		65.6	5.45	168	74	21.2	8	8.9	7.8	5.6	7.1	135	0	0	1	0	1	1	0	0	1	0	1	0	0	1	1	1	4.13963		2010-10-06					0		3.05544				0
75	2	3	2	1				150	90	23.1	7	9.9	9.1	3.8	7.9	149	0	0	1	1	0	0	0	0	1	1	1	0	0	0	1	1	21.9138	2011-03-15	2010-10-26	2010-10-28	2	1	103	1	1	14.7187				0
74	1		6	2													0	0	0	0	0	0	0	0	0	0	0	0	0	0	0	1	0.197125		2010-01-30					0		5.97947	nodata	nodata		0
75	2	2	2	1	3.8	53.3	4.25	120	60	21.2	9	10.6	8.5	3.4	6.4	140	1	0	1	0	1	0	0	0	1	0	1	0	0	1	0	1	6.07803		2011-04-22					0		2.98973				0
68	2	3	5	2		42.3	11.76	130	90	24.5	5	9.4	9	5.1	5.6	142	0	0	1	0	0	1	0	0	1	0	1	0	0	1	0	1	37.7495	2012-11-11	2012-10-17	2012-11-07	21	2	407	1	4	37.0595	42.299999999999997	11.76		0
45	2	1	6	2		35	1.7			19.8	2	10.9	8.8	5.1	6.8	180	0	0	0	0	0	0	0	0	1	0	1	0	1	1	1	1	9.95483		2010-01-04					0		0				0
62	1	1	4	1	3.1	55.5	5.3	144	64	21.4	8	6.7	7.4	5.1	6.8	93	0	0	1	0	1	0	0	0	0	1	1	0	0	1	0	1	36.7967		2012-04-02					0		29.8973				0
69	2	3	3	1	4.5	145.7	15.83	170	95	23	5	8.5	8.5	5.6	10.3	169	0	0	1	0	1	0	0	0	0	0	0	1	1	0	0	1	12.8789		2009-07-14					0		0				0
74	1	1	3	2		26.2	7.2	103	53	23.9	4	12.6	10.5	3.8	5.4	166	0	1	0	0	0	0	0	0	1	0	1	1	0	0	0	1	9.85626		2009-11-30					0		4.56674	26.199999999999999	7.2		0
77	2	1	5	1	3.6	45.7	6.9	200	100	24.2	5	10.9	8.7	7	7.7		0	0	0	0	0	0	0	0	0	0	1	1	0	1	0	1	8.64066		2011-06-08					0		0				0
68	2	1	2	2	2.5	41.3	8.27	125	74	24.7	2	10	8.3	3.1	7.4	135	0	0	0	0	0	0	0	0	1	1	0	1	1	0	0	1	41.4949		2013-05-04					0		41.4949	41.299999999999997	8.27		0
59	1	1	1	1		55.2	5.8	188	80	26.8	5	9.8	8.9	4.3	5.1	146	1	0	0	0	0	0	0	0	0	0	0	0	0	1	0	1	19.8768		2012-10-20					0		18.6612	55.200000000000003	5.8		0
76	2	3	1	1	4.2	48.4	7.9	187	69	19.3	9	12.3	7.2	4.7	5.7	101	1	0	1	0	0	1	0	0	1	0	1	0	0	1	0	1	3.97536		2011-10-05					0		6.04517	48.399999999999999	7.9		0
39	2	2	1	2	3.8	74	15.4	124	80	24.9	4	11.3	9.1	6.8	7.9	195	1	0	0	0	0	0	0	0	0	0	0	0	0	1	1	1	37.9138		2012-07-04					0		35.6468	74	15.4		0
55	2	4	1	2	3.3	48	12.5	140	90		10	10.3	8.4	6.3	6.3	114	1	0	1	1	1	0	0	0	1	0	1	1	1	1	0	1	34.0698		2012-02-23					0		30.1273	48	12.5		0
69	1	1	1	2				180	90		6	10.3	8.2	5.6	7.5	183	1	0	1	1	0	1	0	0	1	0	1	0	1	1	0	1	28.3532		2011-03-16					0		17.9713				0
68	1	1	6	2		48	9.37			24.8	5	14.6	9.4	5.7	6.4	197	1	0	1	0	0	1	0	0	1	0	1	1	1	0	0	1	37.6838	2010-12-18	2010-12-14	2010-12-18	4	1	202	1	2	14.9487	48	9.369999999999999		0
56	1	1	1	1		28.1	1.7	148	60	24.5	7	11.9	9.1	5.7	8	135	1	1	1	1	0	0	0	0	0	0	0	0	0	0	0	1	19.2854	2011-12-08	2011-08-11	2011-08-13	2	1	103	1	1	2.06982				0
74	1	1	1	1		56	8.1	131	53	26.9	8	10.5	9.5	5.6	7.1	174	1	0	1	1	0	0	0	0	0	0	0	0	1	1	0	1	18.2341		2010-08-16					0		12.0575	56	8.1		0
77	2	4	1	1		66	6.5			19.1	12	10.3	11.5	5.8	7.7	175	1	0	1	0	0	0	1	0	1	0	1	0	0	1	0	1	2.75975		2009-06-28					0		0	66	6.5		0
59	2	3	1	2				120	80	24	4	10.5	10.2	4.5	5.9	158	1	0	0	0	0	0	0	0	0	0	0	1	0	1	0	1	47.2444	2013-05-13	2013-05-11	2013-05-13	2	1	307	1	3	47.0144				0
50	1	1	1	2				135	90	24.2	8	9.9	8.6	3.6	7.4	176	1	0	0	0	0	0	0	0	0	0	0	1	1	1	0	1	46.9158	2011-01-10	2010-12-24	2010-12-24	0	1	605	1	6	18.2341				0
65	1	1	1	2	3.3	46	6.3	128	89	21.3	7	14.5	8.9	1.6	5.9	167	1	0	0	0	0	0	0	0	1	0	1	1	1	0	0	1	37.848		2013-04-13					0		37.848	46	6.3		0
70	2	1	1	1	3.4	41	8.5			19.7	6	9.7	8.1	3.2	5.8	148	1	0	1	0	1	0	1	0	1	0	1	0	0	0	0	1	35.2526		2013-08-14					0		35.6797	41	8.5		0
57	1	1	1	1				127	66	20.1	7						1	0	1	1	0	0	0	0	0	0	0	0	0	0	0	1	49.117		2012-03-12					0		30.0616	nodata	nodata		0
79	2	3	1	1				149	67	21.9	10	57.9	8.5	4	6.4	129	1	0	1	0	1	0	0	1	1	0	1	1	0	0	0	1	30.0945	2012-02-24	2011-11-02	2011-11-16	14	1	105	1	1	14.3244				0
47	1	1	1	1		40.7	8.74	165	97	24.7	3	8.9	8.1	8.5	4.9	94	1	0	1	1	0	1	0	0	0	0	0	1	1	1	0	1	50.0698		2011-03-28					0		18.3984	40.700000000000003	8.74		0
67	1	1	1	1	3.3	56	7.8	155	65	21.6	5	11.9	8.7	3.9	6.3		1	0	0	0	0	0	0	0	0	0	0	0	1	0	0	1	20.6653	2014-07-14	2013-02-23	2013-03-05	10	1	602	1	6	17.6427	56	7.8		0
40	1	1	1	1	4	53	7.1	130	70	23	4	12.6	10	5.1	5.4		1	0	0	0	0	0	0	0	0	0	0	0	0	0	0	1	23.6222		2012-06-29					0		17.7084	53	7.1		0
76	2	3	1	1				130	80	22.3	9	12.1	8.3	4.5	8.2	129	1	0	1	1	1	0	0	0	0	0	0	1	0	0	0	1	27.6304		2011-01-12					0		16.0329				0
84	2	3	1	1	3.7	69	6.5	150	60	28.4	12	11.3	7.9	4.9	7.7	130	1	1	1	1	1	0	0	0	0	0	0	1	0	0	0	1	49.7084		2011-01-15					0		15.9343	69	6.5		0
85	1	1	1	1				130	80	21.3	12	10.6	9.4	4.9	7.5	165	1	0	1	1	0	1	0	0	0	0	0	1	1	0	0	1	13.7331	2010-08-06	2010-03-01	2010-03-10	9	1	103	1	1	1.70842				0
67	1	1	1	2	3.6	41	10.37	130	80	26	3	10.1	7.3	5.2	6.6	126	1	0	1	0	1	0	0	0	1	0	1	0	1	1	0	1	20.1725		2010-11-12					0		11.039	41	10.369999999999999		0
65	2	2	1	2		36.4	4.45	100	80		11	10.6	8.7	2.4	4.9	137	1	0	1	1	0	1	0	0	1	1	0	0	0	0	0	1	14.2259		2010-08-17					0		11.039	36.399999999999999	4.45		0
48	2	1	1	2	2.2	51.9	11.1	133	77	28.6	3	10.5	9.3	5.8	7.7	163	1	0	1	0	1	0	0	0	1	0	1	0	1	1	0	1	10.7105		2010-05-10					0		10.0534	51.899999999999999	11.1		0
71	2	1	1	2	3.9	48	9.96	127	66	23.5	11	9.5	8.5	3.9	7.1	200	1	1	1	1	1	0	0	0	0	0	0	1	0	1	0	1	40.2793		2010-08-03					0		5.4538	48	9.960000000000001		0
57	2	3	1	1		70.4	12.6	155	81	22.9	6	5.3	6.9	6	7.9	145	1	0	0	0	0	0	0	0	1	1	1	1	0	1	0	1	41.3306		2011-12-07					0		30.0616				0
75	1	1	2	1	3.9	104.3	9.62	150	80	21.4	6	6.7	7.6	5.7	5.6	162	0	0	0	0	0	0	0	0	1	0	1	0	1	0	0	1	45.7988		2012-03-02					0		29.9959				0
46	2	3	2	2	2.9	39.1	7.1	101	51	22.7	2	9.3	7.5	5.4	12.7	182	0	0	0	0	0	0	0	0	1	0	1	0	1	1	0	1	33.6427		2012-06-01					0		24.2793				0
75	2	3	1	1	3.3	13	2.8	140	50	20.2	9	8.2	8.4	2.8	3.4	125	1	1	1	1	0	0	0	0	1	0	1	0	1	1	0	1	29.6345		2013-03-25					0		24.0164				0
46	2	2	1	1				140	70	21.8	8	9.1	9.3	5.8	9.3	106	1	0	0	0	0	0	0	0	1	0	1	1	1	1	0	1	24.2464		2011-08-29					0		24.0164				0
48	2	3	1	2		34	6.92	138	85	26.2	5	9.4	9.4	5.3	12.1	144	1	0	0	0	0	0	0	0	1	0	1	1	0	0	0	1	28.7803	2011-04-15	2011-04-07	2011-04-11	4	1	410	1	4	17.1828				0
47	2	2	1	2	2.9	25.2	4.5	170	90	21.7	5	7.6	8.8	8.5	6.8	249	1	0	0	0	0	0	0	0	1	0	1	1	1	1	1	1	26.9733		2011-12-26					0		23.8522				0
84	2	3	1	2	3.2	38	5.57	170	90	21.7	10	8.3	7.6	3.2	4.9	128	1	0	1	1	0	0	0	1	0	0	0	1	1	1	0	1	29.7659		2013-01-09					0		23.655				0
75	1	1	1	1	4	102.4	7.9	136	63	23	8	11.3	9	4.5	14.8	142	1	0	0	0	0	0	0	0	1	0	1	1	1	1	0	1	25.0349		2011-03-28					0		22.3409				0
56	2	1	5	2	3	25.9	4	146	76	21.1	4	10.6	7.8	3.1		170	1	0	0	0	0	0	0	0	0	0	0	1	1	0	0	1	22.2094		2013-04-21					0		22.2094	25.899999999999999	4		0
45	1	1	1	1		57.8	9.1	108	68	25.1	4	11.7	8.3	5.8	7.8	209	1	0	0	0	0	0	0	0	1	0	1	0	0	0	0	1	31.7372		2012-10-20					0		18.2669	57.799999999999997	9.1		0
62	2	4	6	2						20.9	5	8.8	8.8	4.8	6.8		1	0	1	0	0	1	0	0	0	0	0	0	0	0	0	1	21.7823		2011-03-16					0		17.9713				0
55	1	1	1	2	3.7	57	10	180	100	26.6	6	9.5	9.8	6.4	6.1	163	1	0	0	0	0	0	0	0	0	0	0	1	1	1	0	1	21.6838	2014-07-01	2011-07-12	2011-07-22	10	1	501	1	5	0.0328542	57	10		0
87	1	1	2	1	4.3	97.5	6.8	139	82	16.8	11	10.3	9.3	3.4	7.7	219	0	0	0	0	0	0	0	0	0	0	0	0	0	0	0	1	20.7639		2010-11-22					0		17.4784	97.5	6.8		0
65	2	1	1	1				160	100	20.2	5	8.8	8	6.5	6.6	127	1	0	0	0	0	0	0	0	1	1	0	0	0	1	0	1	24.7064		2011-02-01					0		16.6899				0
60	1	1	1	1		45.1	7.4	170	90	21.8	7	10.7	8.1	5.5	5.6	154	1	0	0	0	0	0	0	0	1	0	1	1	1	1	0	1	15.4415		2010-10-01					0		10.1848	45.100000000000001	7.4		0
43	1	3	1	2		6	0.7				5	10.8	9.2	4.7	5.2	193	1	0	0	0	0	0	0	0	0	0	0	0	0	0	0	1	26.9076		2011-02-16					0		5.55236				0
75	1	1	1	2		39.5	7.5	100	62	25.4	7	11.1	9.2	4.9	6.9	182	1	1	1	0	0	1	0	0	1	0	1	0	1	1	0	1	6.43943		2010-02-02					0		5.51951	39.5	7.5		0
70	1	1	1	1				157	69	22	8	10.3	8.6	1.8	6.6	122	1	0	1	0	0	1	0	0	1	0	1	1	0	1	0	1	5.55236		2011-03-01					0		5.51951				0
64	2	2	6	2	4.8	62.6	13.7	134	72	27.6	5	10.6	8.2	6.4		173	1	0	1	1	0	0	0	0	1	1	1	1	1	0	0	1	3.64682		2012-12-24					0		3.64682	62.600000000000001	13.699999999999999		0
71	1	1	4	1				117	72	20.4	7						1	0	0	0	0	0	0	0	0	0	0	0	0	0	0	1	40.4435		2009-07-29					0		0				0
75	2	1	1	2		45	11.5				7	10.2	10.1	3.4	7.4	218	1	0	1	0	0	0	1	1	1	0	1	0	0	0	0	1	2.16838		2010-09-01					0		0	45	11.5		0
69	2	1	1	2	4.3	64	6.8			24.7	6	9	8.4	3.5	6.6	150	1	0	1	1	1	0	0	1	0	0	1	0	0	1	1	1	19.384		2011-11-17					0		18.037				0
66	1	1	1	2	3.8	134	9.7	200	110	20.2	6	9.1	10.1	5.1			1	0	1	0	1	0	0	1	0	0	1	1	1	1	0	1	14.5216		2010-12-07					0		11.499				0
47	2	2	1	1	2.4	79.6	6.75	137	79	19.4	5	9.8	8.3	4.8	7.6	236	1	1	1	0	0	0	1	0	0	0	0	0	1	0	0	1	12.386	2010-11-25	2010-11-16	2010-11-25	9	1	202	1	2	6.83368				0
41	2	3	1	1	2.9	83.5	5.8	153	89	18.6	5	6.9	8.1	4.4	5.2	121	1	0	1	0	0	1	0	0	0	0	0	0	1	0	0	1	12.616	2010-08-24	2010-08-21	2010-08-24	3	2	104	1	1	12.5175				0
50	2	3	1	2	2.1	44.4	3	110	70	17.6	9	10.1	8	3.3	6	147	1	1	1	1	0	1	1	0	0	0	1	1	1	1	0	1	12.4517	2011-01-20	2009-08-17	2009-08-24	7	1	202	1	2	1.24846				0
49	2	3	1	1	2.4	84	7.2	165	84	25.5	6	8.4	7.9	7	7.8	203	1	0	0	0	0	0	0	0	0	0	1	1	1	1	1	1	15.3429		2010-11-19					0		9.03491				0
65	2	1	1	1		81.3	7.73	135	80	21.7	5	10	7.6	2.9	8	123	1	0	0	0	0	0	0	0	0	1	0	1	0	0	0	1	8.80493		2011-10-27					0		5.97947				0
48	1	1	1	1	2.7	25.1	1.6	160	84	18.1	7	10.4	7.7	6.1	6.5	152	1	0	1	0	0	1	0	0	1	0	1	1	0	0	0	1	6.50513		2010-11-02					0		5.55236				0
64	1	1	3	1	3.8	47	5.5	130	70	22.9	9	11	9	5.4	4.7	190	1	0	1	1	1	1	0	0	0	0	0	0	0	0	0	1	30.883	2010-04-25	2010-04-22	2010-04-25	3	1	105	1	1	6.93224	47	5.5		0
67	2	2	1	1	3.8	54.5	6.5	162	79	23.8	7	10	8	5.3	6	206	1	0	0	0	0	0	0	0	1	0	1	0	0	1	0	1	5.8809	2013-04-27	2013-04-18	2013-04-27	9	1	605	1	6	5.48665				0
36	2	2	1	1	2.4	58.4	3.6	168	109	22.1	4	8.3	8.1	5.1	8.2	204	1	0	0	0	0	0	0	0	1	0	1	1	1	1	0	1	4.13963		2011-12-20					0		2.95688				0
68	2	1	1	1	4	56	6.25			20.9	15	10.3	8.7	3.9	3.9	127	1	0	0	0	0	0	0	0	0	1	1	0	0	1	0	1	25.922		2010-05-04					0		0			73	1
71	2	3	1	1	3.2	20	2.3	150	80	19.5	9	11.5	9.8	5.2	7.5	125	1	0	0	0	0	0	0	0	1	0	1	1	1	0	0	1	18.7926		2009-09-25					0		0				0
71	1	1	1	1		52.4	5.1	170	65	19.5	8	9.3	8.2	4	8.3	261	1	0	1	1	0	0	0	1	1	0	1	0	1	0	0	1	25.0678	2011-06-21	2011-06-21	2011-08-02	43	1	602	1	6	2.52977	52.399999999999999	5.1		0
77	2	4	5	2		45.8	10	130	80	22.6	6	10.4	8.4	3.1	5.3	189	1	0	0	0	0	0	0	0	0	0	0	0	0	1	0	1	40.6735	2013-02-04	2012-10-12	2013-02-04	115	2	202	1	2	36.8953	45.799999999999997	10		0
82	2	2	6	1		78.7	13.58	146	85	26.3	7	10.3	9.8	10.5	9.8	126	0	0	1	0	0	1	1	0	0	0	0	0	1	1	0	1	28.6489		2011-03-24					0		18.2669	78.700000000000003	13.58		0
70	1		6														0	0	0	0	0	0	0	0	0	0	0	0	0	0	0	1	17.3142	2011-02-01	2011-01-29	2011-02-24	23	2	302	1	3	16.46	nodata	nodata		0
71	2	2	1	1	3.5	84.2	8.1	170	59	18.8	11	4.4	8	4.8	4.6	123	1	0	1	0	0	0	0	1	0	0	1	0	0	1	0	1	11.9261		2012-04-06					0		0				0
73	1	1	1	1	3.2	104.5	5.4	131	67	23.7	7	8.4	7.7	3.9	7.9	162	1	0	0	0	0	0	0	0	0	0	1	1	1	0	0	1	11.2033		2010-06-03					0		0				0
64	1		6														0	0	0	0	0	0	0	0	0	0	0	0	0	0	0	1	5.51951		2009-09-04					0		0	nodata	nodata		0
69	1		1	1		112.5	4.4	97	39		5	11.5	8.1	4.5	7.5		1	0	0	0	0	0	0	0	0	0	0	0	0	1	1	1	2.43121		2010-01-14					0		0				0
74	2	3	1	1		85.6	8	119	73	28.8	8	7.5	5.8	7.1	9.6	123	1	0	0	0	0	0	0	0	0	0	0	0	0	0	0	1	2.69405		2011-10-28					0		0				0
74	2	2	1	1		27.7	8.36	120	74	21.5	8	8.8	9.3	4.6	6.5	140	1	0	0	0	0	0	0	0	0	0	0	0	0	1	0	1	51.384		2013-06-07					0		47.9343	27.699999999999999	8.359999999999999		0
70	2	2	1	1	3.4	57	5.5	160	90	19.8	6	9.3	8.5	6.6	8.7	127	1	0	1	1	0	1	0	0	1	1	1	0	1	1	1	1	43.3018		2013-07-11					0		43.2361				0
56	1	1	2	1	2.1	165.7	9.5	180	70	20	6	7.2	9.4	3.8	7.3	193	1	0	0	0	0	0	0	0	1	1	0	0	0	1	0	1	53.3552		2012-12-03					0		42.0862				0
69	2	1	1	2		115	14.9				7	10.2	8.9	6.6	8.6		1	0	1	0	1	0	1	0	1	0	1	0	1	1	0	1	38.4066		2014-03-10					0		41.9877	115	14.9		0
70	2	1	1	1		56	13	116	67	21.8	5	11.3	9.1	2.8	6.7	89	1	0	1	1	0	0	0	0	0	0	0	0	0	0	0	1	53.1253		2012-12-11					0		41.5606	56	13		0
56	2	1	1	2	3	78	9.9	160	90	28.4	5	10.6	8.3	6.9	6.3	188	1	0	0	0	0	0	0	0	1	1	0	1	1	1	1	1	51.9754		2012-12-26					0		40.0164				0
70	2	3	1	2	4.3	58.1	6	104	62	29	8	11.7	8.6	3.1	7.4	142	1	0	0	0	0	0	0	0	1	0	1	1	1	0	0	1	38.5708		2013-05-05					0		38.5708	58.100000000000001	6		0
59	2	1	1	1				139	73	27.1	6	10.7	8.9	6	11.1	89	1	0	1	1	0	0	0	1	0	0	0	0	0	1	0	1	39.1622	2012-07-11	2012-06-04	2012-06-14	10	1	606	1	6	24.1478				0
50	2	3	1	2	2.4	15.8	1.4	160	80	22.6	4	10.5	8.4	6.2	8.4	144	1	0	0	0	0	0	0	0	0	0	0	1	1	1	0	1	35.6468	2013-07-15	2013-06-07	2013-06-12	5	1	103	1	1	30.6201			55	1
71	2	3	1	2	2.3	65.6	11.6	120	71	27.5	7	9.9					1	0	1	0	0	1	0	0	0	0	0	0	0	1	0	1	30.4887	2011-12-23	2011-11-30	2011-12-05	6	1	104	1	1	13.9959				0
62	2	3	1	1	3.5	36	2.2	158	88	18.8	7	10.1	9.6	2	4.4	142	1	0	1	1	0	1	0	0	0	0	0	0	0	0	0	1	33.807		2012-12-18					0		30.5216				0
68	1	1	1	1		69.5	9	125	46	17.5	5	11.1	9.7	6.4	5.8	135	1	0	1	0	0	1	0	0	1	0	1	0	1	1	1	1	36.8296		2012-03-14					0		29.963	69.5	9		0
74	2	1	1	1				110	55	21.5	8	11.2	7.7	5.9	6.7	172	1	0	1	1	0	0	0	0	0	0	0	0	1	0	0	1	34.8912	2010-05-12	2010-03-02	2010-03-16	14	1	605	1	6	7.06366				0
57	1	1	2	2						25	6	8.7	9.1	4.9		178	1	0	1	1	0	0	0	0	1	0	1	1	0	1	0	1	25.0021	2013-07-24	2011-07-29	2011-08-12	14	1	104	1	1	5.61807				0
65	2	3	1	2				130	80	26.9	6	10.7	7.6	5	6	125	1	0	1	1	0	0	0	0	1	0	1	0	1	1	0	1	29.8316	2010-12-04	2010-08-15	2010-08-19	4	1	103	1	1	8.90349				0
56	1	1	1	1		67.1	11.1	150	80	24.4	7	12.1	9.6	8.5	5.5	127	1	1	1	1	0	0	0	0	1	0	1	0	1	0	0	1	29.5359		2011-12-06					0		23.4579	67.099999999999994	11.1		0
73	1	1	1	1	4.2	36.5	6.2	150	90	22.1		9.5	8.6	2.6	4.9	125	0	0	0	0	0	0	0	0	1	1	0	0	0	1	0	1	4.33676		2011-08-24					0		20.0411	36.5	6.2		0
65	2	2	2	1				108	62	19.2	6	10.3	9.5	2.8	6.3	118	0	0	0	0	0	0	0	0	0	0	0	1	0	0	0	1	18.2669		2012-05-29					0		17.9713				0
52	2	3	1	2	2.4	48.5	3.2	160	90	30.1	6	8.6	9	5.6	7.7	217	1	0	0	0	0	0	0	0	0	0	0	1	0	1	0	1	18.1684		2012-05-25					0		17.9384				0
35	2	3	1	2	3.5	95	8.2	130	80	21.2	4	11.3	8.7	3	7.2	202	1	0	0	0	0	0	0	0	1	1	0	1	0	1	0	1	17.9384		2012-04-23					0		17.9055				0
77	1	1	6	1		99.3	10.9	140	90	26.9	8	10.5	9.7	5.5	10.8	125	1	0	0	0	0	0	0	0	0	0	0	1	0	1	0	1	36.731		2011-07-07					0		17.8727	99.299999999999997	10.9		0
67	2	2	1	1	3.3	76	8.7	130	70	27.4	8	11.3	9.2	4	6.3		1	0	0	0	0	0	0	0	1	0	1	0	1	0	0	1	21.2238		2011-02-09					0		17.7084	76	8.699999999999999		0
67	1	1	1	1	1.7	50	6.9	130	71	19.5	7	10.8	9.2	6.4	8.1	125	1	0	1	0	1	0	0	0	1	0	1	0	0	1	0	1	20.0739	2011-04-08	2011-01-05	2011-01-07	2	1	604	1	6	4.33676				0
66	2	3	1	1				141	64	23.3	6	11.3	8	7.3	6.7	171	1	0	1	0	0	0	1	0	0	0	0	0	0	1	0	1	23.8522	2011-11-29	2011-07-12	2011-07-16	4	2	104	1	1	23.7207				0
80	2	3	1	1				171	53	25.7	8	9.5	8.4	4.7	6.2	140	1	0	0	0	0	0	0	0	1	0	1	0	1	1	0	1	22.7023		2012-11-09					0		17.0842				0
68	2	1	1	2				130	80	24.5	7	10.2	8.4	3.1	6.1	108	1	0	1	0	0	1	0	0	0	0	0	0	0	0	0	1	19.7125		2011-02-15					0		17.0185				0
65	2	1	1	1		48	6	130	70	17.6	12	10.7	8.9	2.9	7.2	102	1	1	1	1	1	1	0	1	1	0	1	0	0	1	0	1	43.6304		2011-01-15					0		16	48	6		0
56	2	1	1	1		120	11.4	150	80	21	12	10.8	10.3	7.5	8.2	184	1	1	1	1	1	0	0	1	0	0	0	0	1	0	0	1	43.5975		2011-01-14					0		15.8686	120	11.4		0
37	2	1	1	1	3.2	46.6	1.6	132	78	18.9	5	9.9	9.3	7.5	5.1	159	1	0	1	0	0	1	0	0	0	0	0	0	1	1	0	1	17.3799		2011-07-20					0		12.8789				0
80	2	3	1	1		55	5.4	140	90	24.1	8	12.2	9.7	3.8	6.9		1	0	0	0	0	0	0	0	0	0	0	0	0	0	0	1	26.7105		2010-08-11					0		11.039				0
61	1	1	1	2	2.8	46	5.6	130	80	26.7	7	11.3	7.8	5.3	6.2	146	1	0	0	0	0	0	0	0	1	0	1	0	1	1	0	1	6.63655		2011-01-24					0		5.97947				0
69	2	1	1	1													0	0	0	0	0	0	0	0	0	0	0	0	0	0	0	1	1.31417		2012-03-05					0		5.97947				0
64	1	1	1	2		82	10.2	130	80	36.6	8	8.9	8.7	4.1	12.6	317	1	0	1	1	1	0	0	0	0	0	0	0	0	0	0	1	11.7618		2011-07-12					0		5.51951	82	10.199999999999999		0
63	1	1	1	1		83	10.9	170	90	19.9	7	10.9	8.8	3.5	11.1		1	0	1	1	1	0	0	0	0	0	0	0	0	0	0	1	20.501	2011-04-11	2011-01-11	2011-01-21	10	1	602	1	6	2.69405	83	10.9		0
69	2	2	1	2		52	4.9			24.2	6	9.8	8.8	3.1	6.3	117	1	0	1	0	0	1	0	0	0	0	0	0	0	0	0	1	16.6571		2011-03-14					0		5.51951				0
69	2	1	1	1	4.4	19.2	1.4	161	79	23.4	7	11.3	8.1	3.5	5.7	119	1	0	1	1	0	0	0	0	1	1	0	0	1	1	0	1	8.34497		2010-01-08					0		5.35524				0
67	1	1	1	1		72	9.5	178	105	30.3	7	10.8	10.3	4.3	8.7	140	1	0	0	0	0	0	0	0	0	0	0	0	0	0	0	1	9.95483		2009-11-02					0		4.82957	72	9.5		0
48	2	3	6	2		38.5	2.5	130	60	23.7	4	10.9	10.1	2.6	5.6	143	1	0	0	0	0	0	0	0	0	0	0	0	0	1	0	1	41.462	2010-09-25	2010-02-11	2010-02-16	5	1	501	1	5	7.45791			54	1
59	2	2	1	1	3.1	44.2	10	162	66	19.4	4	11.9	8.3	2.7	5.7	148	1	0	0	0	0	0	0	0	1	1	0	1	1	1	1	1	4.76386		2013-04-10					0		3.21971	44.200000000000003	10		0
75	1	1	6	1		64.2	8.2	145	80	21.8	6	10.1	8.7	3.1	7.7	130	1	0	1	0	1	0	0	0	0	0	0	1	0	0	0	1	2.66119		2013-02-16					0		2.62834	64.200000000000003	8.199999999999999		0
48	1	1	1	1	2.6	20	3.6	132	75	25.4	6	11.5	10.7	3.8	5	164	1	1	1	0	0	1	0	1	1	0	1	0	1	1	0	1	5.55236		2010-08-23					0		0				0
67	1	1	1	1	2.3	19.3	2.2	120	70	27.4	7	11.1	8	3.7	8.6	199	1	0	1	0	1	0	0	1	0	0	0	0	1	0	0	1	48.23	2010-03-26	2010-03-22	2010-03-24	2	1	307	1	3	5.05955				0
75	2	1	1	2		73	8.8	130	70	23.9	9	11.2	8.6	5	9.6	189	1	0	0	0	0	0	0	0	0	0	0	1	1	1	0	1	49.5441		2013-07-18					0		48.3614	73	8.800000000000001		0
70	2	1	1	1	1.7	78.9	10.2	154	61	19.5	11	11.2	7.4	5.7	5.6	165	1	0	1	1	1	1	0	0	1	0	1	1	1	1	0	1	51.6797	2013-10-07	2013-07-12	2013-07-19	7	1	202	1	2	49.117	78.900000000000006	10.199999999999999		0
48	1	1	1	2		48.2	8.5	163	86	25.4	5	9.1	9.2	4.3	6	185	1	0	0	0	0	0	0	0	0	0	0	0	1	1	0	1	52.1725		2013-06-12					0		48.0329	48.200000000000003	8.5		0
61	2	3	1	1	2.8	30.1	1.6	135	71	24.8	6	10	7.2	3.9	5.9	178	1	0	1	0	0	0	1	0	1	0	1	1	1	1	1	1	50.5955	2010-06-10	2010-01-09	2010-01-16	7	1	605	1	6	5.38809				0
53	1	1	1	1				130	80	20.1	6	8.3	8.7	4.5	8.4	156	1	0	0	0	0	0	0	0	0	0	0	0	0	0	0	1	46.423	2012-10-04	2012-09-16	2012-09-20	4	1	602	1	6	35.7125				0
83	2	3	1	1		84.5	10.4	170	90	23.3	8	10.6	8.5	5	10.3	188	1	0	0	0	0	0	0	0	0	0	0	1	0	1	0	1	43.3018		2013-07-10					0		41.9877	84.5	10.4		0
66	2	1	1	2	3.3	67.7	9.5	118	66	23.7	6	11.3	8.2	4.6	4.9	200	1	0	1	1	0	0	1	0	0	0	0	1	0	1	0	1	48.2628		2012-12-26					0		41.8234	67.700000000000003	9.5		0
59	2	3	1	1	3.1	61	7.1	109	69	23	11	10.8	9.1	4.9	10.3	338	1	0	0	0	0	0	0	0	1	0	1	0	1	1	0	1	42.9733		2012-12-11					0		41.5606	61	7.1		0
65	1	1	1	1		86	5.7			20.1	6	10.7	9	3	8.7	145	1	0	1	0	1	0	0	0	1	0	1	0	1	1	0	1	39.6879		2012-07-14					0		36.501	86	5.7		0
63	1	1	1	1				130	60	25.8	10	10	8.6	4.5	7.4	156	1	1	1	1	1	1	0	0	1	0	1	0	1	1	0	1	37.3224		2012-09-06					0		35.9754				0
58	1	3	1	1	2.6	33.6	4.82	139	43	31.6	7	8	8.2	4.8	6.8	116	1	1	0	0	0	0	0	0	0	0	0	0	1	1	0	1	33.9713		2011-12-08					0		29.9959	33.600000000000001	4.82		0
72	1	1	1	1		53.2	6.04	130	80	23	9	9.5	9.9	2.9	6.8	115	1	0	1	1	0	1	0	0	1	0	1	0	1	1	0	1	44.3532	2010-08-11	2010-02-13	2010-02-18	5	1	202	1	2	1.18275	53.200000000000003	6.04		0
71	2	1	1	2		46	6.6	108	60	29.7	6	10.3	7.8	4.5	8.3	139	1	0	0	0	0	0	0	0	1	0	1	0	0	1	1	1	38.0452		2013-01-16					0		29.7331	46	6.6		0
64	2	1	1	2						27.8	7	9.4	7.9	6.9	6.2	133	1	0	1	1	0	0	0	0	1	0	1	1	1	1	1	1	29.6016		2012-06-25					0		29.5359				0
54	1	1	1	2	2.4	51	3.8	160	90	22.7	8	8	7.5	1.1	5.4	84	1	0	1	0	1	1	0	0	1	0	1	0	0	1	0	1	33.8398		2012-07-02					0		29.3717				0
37	2	1	1	2	0.9	56	17.1	120	80		5	10.8	8.4	9.9	10	138	1	0	0	0	0	0	0	0	1	0	1	0	0	0	0	1	30.423		2012-07-23					0		24.5421	56	17.100000000000001		0
22	1	1	1	2	2.4	50	2.6			20.7	6	9.8	8.2	3.5	5.7	208	1	0	1	0	0	1	0	0	1	0	1	0	1	1	0	1	24.2464		2012-01-16					0		24.115				0
72	2	1	1	2	3.78	55.6	2.12	110	70	26.8	8	12.4	9.4	4.3	9.3	171	1	0	1	1	0	1	1	0	0	0	0	1	0	0	0	1	29.8973	2012-03-26	2011-06-28	2011-07-02	5	1	202	1	2	20.9281				0
45	1		1	1				149	103	21.4	4	11.2	8.7	4.9	5.6	188	1	0	0	0	0	0	0	0	1	0	1	0	1	0	0	1	28.846		2012-08-09					0		23.5236				0
63	2	3	1	1				143	74	19.5	7	10.4	8.7	5	6.1	127	1	0	1	0	1	0	1	0	1	0	1	1	1	1	0	1	19.1211		2012-12-03					0		18.1355				0
37	1	1	1	2				190	110	19.8	4	9.8	9	5.2	7	222	1	0	0	0	0	0	0	0	0	0	0	0	1	1	0	1	23.9179		2011-03-19					0		18.0698				0
75	2	3	1	1				130	80	21.6	10	9.1	9.1	1.4	8.1	139	1	0	1	1	0	0	0	0	0	0	0	0	0	0	0	1	20.2382	2011-06-04	2010-12-16	2011-06-04	170	2	104	1	1	14.653				0
75	1	1	1	1	2.4	58	3.7	184	60	27.9	7	11.4	8	4.3	6.9	102	1	0	0	0	0	0	0	0	1	0	1	0	1	1	0	1	20.4682	2013-07-17	2013-04-16	2013-04-16	0	2	104	1	1	20.4682				0
44	2	2	1	1	1.9	66.3	3.9	178	104	23.8	5	12.5	9.1	6.8	8.1	144	1	0	0	0	0	0	0	0	1	0	1	1	1	1	0	1	15.1786		2011-09-16					0		12.7803				0
61	1	1	1	2				110	80	26.7	6	11.8	8.8	5.5	8	142	1	0	0	0	0	0	0	0	0	0	0	1	1	1	0	1	12.5175		2011-10-04					0		11.2033				0
54	2	1	1	2		51	13.8	140	85	25.9	6	11	8.3	3	9.1	152	1	1	0	0	0	0	0	0	0	0	0	0	0	0	0	1	46.4887		2010-10-07					0		11.039	51	13.800000000000001		0
65	2		1	1				140	90	20.9	8	10.2	12	5.9	8.6	178	1	0	1	0	1	0	0	0	1	1	0	0	0	0	0	1	48.8871		2010-08-11					0		11.039				0
75	2	3	1	1				170	54	19.1	7	10.7	9	4.1	6.9	99	1	0	0	0	0	0	0	0	1	0	1	0	0	1	0	1	6.20945		2011-11-09					0		5.0924				0
76	1	1	1	2	3.2	21.6	5.7	148	71	25.5	8	10.2	8.1	2.9	5	117	1	0	0	0	0	0	0	0	0	0	0	1	0	0	0	1	20.961		2009-12-08					0		3.90965	21.600000000000001	5.7		0
47	1	1	1	1	1.9	17.8	2.3	177	85	25.8	4	10.9	9.2	4.1	8.1	148	1	0	0	0	0	0	0	0	1	0	1	1	0	1	0	1	2.29979		2010-09-24					0		0				0
57	1	1	1	2		55.4	11.73	120	80	25	5	11.2	8.9	5.3	10.2	106	1	0	0	0	0	0	0	0	1	0	1	0	1	1	0	1	9.46201		2010-01-05					0		0	55.399999999999999	11.73		0
72	2	3	1	2		66	7.8	163	62	23.3	7	10.7	8.1	3.6	6	149	1	0	0	0	0	0	0	0	0	0	0	0	1	0	0	1	5.42094		2012-02-06					0		0				0
56	2	3	1	1	2.4	19.8	4.2	140	90	20.7	6	9.5					1	0	0	0	0	0	0	0	1	0	1	0	0	0	0	1	42.0862		2012-03-01					0		42.0534				0
73	2	1	6	1	3.9	28	1.6	130	70	15.8	7	12.6	8.8	3.3	6.6	135	1	0	1	1	0	0	0	0	0	0	0	1	0	1	0	1	41.0349		2012-11-26					0		37.848				0
76	2	3	1	2	2.6	34	2.95	140	90	21.1	8	10.7	8.7	3.9	7.5		1	0	1	1	0	1	0	0	1	1	0	1	1	1	1	1	40.2793		2013-07-17					0		36.4682				0
50	2	3	3	2	1.7	9.1	0.5	142	69	21.3	6	15.4	8.2	3.4	3.6	431	1	0	1	0	1	0	0	1	0	0	0	1	0	0	0	1	41.692	2011-06-17	2011-05-24	2011-06-07	13	1	602	1	6	17.5113				0
36	2	2	1	2	1.6	15	2.3			25.1	5	9.3	7.2	6.4	7.6	129	1	0	0	0	0	0	0	0	1	1	1	1	1	1	1	1	37.3224		2013-01-23					0		36.3696				0
73	1	1	1	1	3.8	30	2.8	150	60	24.5	7	9.2	5.9	4.4	6	227	1	0	0	0	0	0	0	0	0	0	0	1	0	1	0	1	38.078	2011-08-12	2011-06-15	2011-07-01	17	1	605	1	6	10.6448				0
78	2	1	1	2		24.6	3.1				7	13.8					1	0	1	1	0	0	0	0	1	0	1	1	0	1	0	1	38.5708	2012-12-02	2012-11-03	2012-12-02	29	2	104	1	1	37.6181	24.600000000000001	3.1		0
51	2	2	1	1	3.1	71	6.56	130	60	20.3	9	9.4	8.1	4.4	9.7	111	1	0	0	0	0	0	0	0	1	1	0	0	0	1	0	1	39.3922	2013-08-27	2013-07-07	2013-08-22	46	2	605	1	6	37.8809				0
76	2	3	1	2	2.5	42.7	3.6	110	70	20.1	13	8.9	8	4.6	9.7		1	1	1	0	1	1	0	0	1	1	0	1	1	0	0	1	39.7536		2012-09-13					0		35.7125				0
68	1	1	1	2	4.1	35.6	5.6	110	46	21.2	6	9.3	7.4	4.6	4.7	183	1	0	1	1	0	0	0	0	1	0	1	0	1	0	0	1	42.8747		2012-05-24					0		35.1869	35.600000000000001	5.6		0
70	2	1	1	2	4.1	47.7	6.53	120	70	24.4	8	9.9	7.3	3.4	6	110	1	0	0	0	0	0	0	0	1	0	1	1	1	0	0	1	35.1869		2012-11-26					0		35.1869				0
53	2	3	1	2	3.3	41.5	4.98	174	91	21.6	6	8.3	8	6.3	8	152	1	0	0	0	0	0	0	0	0	0	0	1	0	1	0	1	40.2464	2012-06-17	2011-10-23	2011-10-26	3	1	410	1	4	18.7269				0
64	2	1	1	1	3.5	54.8	6.3	138	76	25.6	9	7.5	7.3	2.2	6.6	94	1	0	1	0	1	0	0	1	0	0	0	0	1	1	1	1	33.1828		2013-04-16					0		32.8542				0
63	2	3	6	1	2.2	20.3	2.5	117	63	21.3	8	8.4	7.9	2.1	3.2	150	1	0	1	0	0	1	0	0	0	0	0	1	0	1	0	1	30.5873	2013-04-25	2013-02-24	2013-02-27	3	1	304	1	3	28.4517				0
55	2	1	1	2	2.6	183.1	12.9	141	79	25.9	5	8	7.9	4.1	10.5	95	1	0	0	0	0	0	0	0	1	0	1	0	1	0	0	1	33.8727	2012-01-26	2012-01-15	2012-01-20	5	1	101	1	1	24.115				0
56	2	3	1	1	3.4	20.3	1.5	104	74	19.7	5	10.9					1	0	0	0	0	0	0	0	0	0	0	0	0	0	0	1	36.3039	2012-09-06	2012-08-27	2012-08-29	2	1	202	1	2	25.8563				0
72	2	3	1	1	4.4	36	2.5	144	66	22.3	7	9	9.2	4.7	9.1	109	1	0	1	1	0	0	0	0	0	0	0	1	1	0	0	1	31.0472	2011-03-14	2011-01-24	2011-02-26	33	1	104	1	1	16.6899				0
63	1	1	1	1		68.3	4.7	120	90	25.2	6	10.6	7.7	3.6			1	0	1	0	1	0	0	0	0	0	0	1	0	0	0	1	33.4456	2011-02-28	2010-11-20	2010-11-26	6	1	104	1	1	3.54825				0
77	2	1	1	1	3.5	46	6.23	110	60	22.2	8	8.1	6.6	4.7	3.9	145	1	0	1	1	0	1	0	0	1	0	1	0	1	0	0	1	31.5072	2013-01-23	2013-01-12	2013-01-22	10	1	202	1	2	28.1232				0
74	2	3	6	1	4	64	4.73	160	75	26.6	8	8.1	8.6	3.9	4.8	204	1	0	0	0	0	0	0	0	0	0	1	1	1	1	0	1	30.7844		2013-08-06					0		29.4374				0
69	2	3	1	2	4	28.4	7.52	127	65	24.2	8	11.8	9.4	2.5	6.6	246	1	0	0	0	0	0	0	0	1	1	1	1	0	0	0	1	29.4045		2012-06-10					0		29.4045	28.399999999999999	7.52		0
76	2	1	2	1	4.2	133	5.9	167	82	24.2	11	5	8.3	4.6	5.2	100	1	1	1	1	1	0	1	1	1	1	1	0	0	1	0	1	47.1129		2012-03-06					0		29.3717				0
50	2	1	1	2	3.8	68.3	6.2	160	90	23	4	8.9	9.2	4.6	7.8	184	1	0	0	0	0	0	0	0	1	0	1	1	1	1	1	1	29.3717	2009-10-01	2009-09-07	2009-09-10	3	1	202	1	2	2.69405				0
60	1	1	5	1	3.4	81.3	10	130	90	26	7	7.4	7.4	7	5.3	186	1	0	0	0	0	0	0	0	0	0	0	0	1	0	0	1	27.5975		2012-06-12					0		27.5647				0
51	1	1	1	1				185	110	33.6	5	9.4	9.9	4.6	6.1	268	1	0	0	0	0	0	0	0	0	0	0	1	0	1	0	1	32		2012-09-17					0		24.9363				0
66	2	2	1	1		135	8.54	145	70	20.1	9	7.7	7.4	7.4	6.8	120	1	0	1	1	0	1	0	0	1	0	1	1	1	1	0	1	34.4312		2012-10-25					0		24.7064				0
46	2	3	1	2	1.9	72.5	8.6	150	90	33.1	4	9.5	6.4	6.1	7.3	148	1	0	0	0	0	0	0	0	0	0	0	1	1	1	0	1	25.1992		2013-05-24					0		24.5749				0
63	2	3	1	1				127	71	22.9	7	11.1	8.2	5.5	8.3	172	1	0	1	1	0	0	0	0	0	0	0	0	0	0	0	1	26.4148	2011-11-09	2011-06-08	2011-06-18	10	1	410	1	4	0.229979				0
55	2	2	1	1		165	14.2	150	72	23.1	5	7.5	6.9	7.4	5.8	110	1	0	0	0	0	0	0	0	0	0	0	0	0	1	0	1	26.9733		2013-06-24					0		24.0164				0
50	2	1	1	1		52.4	5.3	130	80	24.3	6	9.8	8.6	5.5	7.1	183	1	0	1	0	0	0	0	1	0	0	0	1	1	0	0	1	25.3306	2013-11-11	2011-10-04	2011-10-10	6	1	601	1	6	2.98973	52.399999999999999	5.3		0
63	2	3	1	1	3.4	82.7	9	170	86	23.4	6	6.3	7.4	6	2.9	178	1	0	0	0	0	0	0	0	0	0	0	0	0	1	0	1	29.7331	2011-11-04	2011-11-01	2011-11-04	3	1	103	1	1	10.6776				0
65	1	1	1	1				120	70	23.6	7	11.5	9.3	4.7	7.6	161	0	0	1	0	1	0	1	1	0	0	0	0	0	1	0	1	27.3018		2011-11-07					0		23.6222				0
73	2	3	1	2	3.7	124.1	6.6	110	70	22.1	10	8.7	8.1	4.9	4.4	42	1	1	1	1	0	0	0	0	1	0	1	0	1	0	0	1	25.232		2013-08-21					0		23.5236				0
58	2	3	1	2	3.4	35	4.5	140	90	26.4	7	10.1	8	7.4	9.5	285	1	0	1	0	0	1	1	0	1	1	0	0	1	1	0	1	30.4887		2011-12-15					0		23.3265				0
69	2	4	1	1		52	5.8	150	65	22.9	9	11.6	7.8	3.5	6.5	144	1	0	0	0	0	0	0	0	1	0	1	1	0	1	0	1	26.4148		2011-10-05					0		22.4723	52	5.8		0
58	1	1	1	2				180	90	23.5	5	6.8	8.2	5.1	6.8	186	1	0	0	0	0	0	0	0	1	0	1	1	0	1	0	1	24.0164		2012-06-12					0		18.1027				0
63	1	1	2	1	3.9	17.7	2.1	160	90	24.4	5	9.4	8.6	5.1	6	165	1	0	0	0	0	0	0	0	1	0	1	0	1	1	0	1	23.8193	2010-05-20	2010-04-29	2010-05-14	15	1	602	1	6	6.89938				0
58	1	1	1	1		69.9	6.3	130	70	16.3	6	9.8	10.2	3.4	5	168	1	0	1	0	0	1	0	0	1	0	1	1	1	1	0	1	29.7002		2011-03-16					0		17.9713	69.900000000000006	6.3		0
63	1	1	6	2		43.5	3.68			21.9	4	11.8	8.9	3.9	8.2		0	0	1	0	0	1	0	0	0	0	0	0	0	0	0	1	43.4661		2011-03-16					0		17.9713	43.5	3.68		0
74	2	1	1	1		60	3.4	164	59	17.3	7	8.8	8.3	2.6	4.8		1	0	0	0	0	0	0	0	1	0	1	0	0	1	0	1	18.6612		2012-11-21					0		17.5113				0
53	2	3	1	1		67.8	8.3	180	90	25.5	7	10.8	9.1	5.1	6.6	113	1	0	0	0	0	0	0	0	1	0	1	1	1	0	0	1	24.5092		2011-07-07					0		17.4456	67.799999999999997	8.300000000000001		0
55	2	3	1	2	2.5	46.6	10.88	104	58	25.6	8	9.2	8.6	5.1	5.1	125	1	1	1	1	0	1	0	0	0	0	0	0	0	0	0	1	20.5667		2011-03-09					0		17.3142	46.600000000000001	10.880000000000001		0
39	2	3	1	2	2.6	27.2	4.4	144	61	31	5	10	8.4	7.8	11.3	203	1	0	1	1	0	0	0	0	0	0	0	1	1	0	0	1	28.2546		2012-04-03					0		17.2485				0
63	2	3	1	1				160	80	29.3	7	11.8	7.9	2.9	4.3	188	1	0	1	1	0	0	0	0	0	0	0	0	0	0	0	1	39.9179		2011-02-04					0		16.8542				0
76	2	1	1	1				120	50	22.2	8	9.7	8.6	4.4	6.5	156	1	0	0	0	0	0	0	0	0	0	0	1	0	0	1	1	25.462		2011-02-07					0		16.6899				0
76	1	1	1	1	3.8	52	6.3	180	90	25	9	10.8	8.8	5.6	9.1	149	1	1	1	0	0	0	0	1	0	0	0	0	0	1	0	1	21.3552		2011-04-04					0		16.1971				0
71	1	1	5	2	4	39.8	4.1	151	78	21.9	7	10.9	8.5	3.9		146	0	0	1	1	0	0	0	0	0	0	0	1	1	0	0	1	13.6345		2012-10-24					0		13.6345	39.799999999999997	4.1		0
73	2	1	1	1				132	67	26.3	7	9.3			7.3	182	1	0	0	0	0	0	0	0	0	0	0	0	0	0	0	1	17.1499		2011-10-05					0		12.9446				0
61	1	3	1	2	3.3	67.8	3.3	130	70	26.4	6	10.1	9.4	3	4.6	182	1	0	1	1	0	0	0	0	1	0	1	0	0	1	0	1	18.1027		2011-12-01					0		12.7474				0
52	2	3	1	1	2.8	31	3.1	128	74	20.7	4	9.7	8.6	3.4		180	1	1	0	0	0	0	0	0	0	0	0	1	1	1	0	1	14.9158		2013-08-22					0		11.9918				0
64	2	3	1	1	3.6	80	6.2	137	65	23.6	6	10	8	4	6.7	112	1	0	0	0	0	0	0	0	0	0	0	0	0	0	0	1	16.7228		2012-07-12					0		11.3018				0
70	1	1	5	2		45.1	9.5				7	8.9	9.3	4.1	7.3	192	1	1	1	0	1	0	0	0	1	0	1	0	0	1	0	1	1.28131		2010-08-17					0		11.039	45.100000000000001	9.5		0
69	2	3	1	1				140	80	20	9	8.1	9.7	3		134	1	0	0	0	0	0	0	0	0	0	0	0	0	0	0	1	31.2772		2010-08-13					0		11.039				0
68	1	1	6	2	2.6	29.5	3.1	140	80	25.5	7	10.8	6.9	5.2	7	113	1	0	1	1	0	0	0	0	1	0	1	0	0	1	0	1	15.4415		2011-09-06					0		10.2834				0
59	2	3	1	1	2.4	39.1	5.2	160	90	18.7	7	11.4	8.8	3.8	6.6	127	1	0	1	0	0	1	0	0	0	0	0	0	0	0	0	1	43.8932		2010-07-06					0		6.37372				0
64	1	1	1	1	3.6					22.3	6						1	0	1	1	0	0	0	0	0	0	0	0	0	0	0	1	8.31211		2010-06-23					0		6.14374	nodata	nodata		0
82	2	3	1	1	3.4	45	2.4	176	52	14.8	8	11.8	7.7	4.7	6.5	138	1	0	0	0	0	0	0	0	0	0	0	1	0	0	0	1	3.67967		2011-12-02					0		5.97947				0
72	2	3	1	2	3.2	55	4.5	110	70	21.4	8	10.3	8.3	4.9	7.6	184	1	0	0	0	0	0	0	0	0	0	0	1	0	0	0	1	10.0205		2010-07-08					0		5.94661				0
66	1	1	1	1	2.3	31.4	2.7	153	95	25.6	6	10	8.3	2.7	5.6	169	1	0	1	0	1	0	0	0	1	0	1	1	0	0	0	1	11.2361		2011-02-09					0		5.74949				0
63	2	3	1	2	2.6	55	11.5	140	90	29.3	10	11.6	8.5	3.7	7.5	98	1	1	1	1	1	0	0	0	1	0	1	1	0	1	0	1	8.11499		2010-04-29					0		5.51951	55	11.5		0
61	2	2	1	1				140	90	22.5	9	11.3	8.3	3.3	6.5	189	1	1	1	1	1	0	0	0	0	0	0	0	0	1	0	1	15.54		2010-08-20					0		5.51951				0
74	1	1	1	2	4.6	32.2	6.5	141	79	21.3	6	13.2	8.3	3.4	5.3	157	1	0	0	0	0	0	0	0	1	0	1	1	1	1	0	1	11.3018		2009-11-25					0		4.82957	32.200000000000003	6.5		0
71	2	3	4	2	4	101.4	10.8	138	89	24.2	6	9.9	8.2	5.3	4.8	143	1	0	0	0	0	0	0	0	0	0	0	0	0	0	0	1	4.63244		2009-06-17					0		0	101.40000000000001	10.800000000000001		0
68	2	3	1	1	3.7	88	6.2	180	90	25	7	11	9.1	2.9	7.2	108	1	0	0	0	0	0	0	0	0	0	0	0	0	1	0	1	2.59548		2009-12-18					0		0				0
67	1	1	1	2				130	80	20.1	5	11.3	8.7	3.3	6.5	176	1	0	0	0	0	0	0	0	1	0	1	0	1	1	0	1	7.72074		2010-11-25					0		0				0
66	2	2	1	1	3.8	58	5.9	150	80	21.9	8	10.8	8.6	5.7	8.9	182	1	0	0	0	0	0	0	0	0	0	0	0	1	1	0	1	19.5483	2012-03-28	2012-03-06	2012-03-27	21	1	202	1	2	17.9055				0
59	2	3	1	1	3.4	51.2	7.1	160	80	27	6	9.8	7.9	3.9	7.9	184	1	0	0	0	0	0	0	0	1	0	1	1	1	0	0	1	24.5092		2011-11-04					0		17.9713				0
69	2	2	1	1		111.6	2.2	160	50	28.2	9	7.6	6.4	5.3	12.2	83	1	0	1	0	1	0	0	0	0	0	0	1	1	0	0	1	22.6037		2012-05-04					0		17.9713				0
83	2	3	1	1		62.2	5.95	130	50	22.3	7	8.6	8.5	3.8	7.1	162	1	0	0	0	0	0	0	0	0	0	1	0	1	1	1	1	21.1253		2011-03-28					0		17.9055				0
68	1	1	1	1	3.3			140	70	20.2	7	10					1	0	1	0	0	1	0	0	0	0	0	1	1	0	0	1	30.7515		2011-03-02					0		17.8727				0
73	2	3	1	1	4	144	8.7	132	58	23.9	8	9.2	7.5	6.2	12.4	173	1	0	0	0	0	0	0	0	0	0	1	1	1	1	0	1	15.7372		2013-05-28					0		17.6099				0
65	2	3	1	1	3.6	73	7.9	172	61	22.3	6	9.3	7.9	6.9	7.9	201	1	0	0	0	0	0	0	0	0	0	0	1	0	0	0	1	16.23		2012-10-15					0		17.4127				0
77	2	3	1	1	4.6	92.1	9.7	105	65	21.5	10	9.6	7.9	6	12.1	136	1	1	0	0	0	0	0	0	0	0	1	0	1	0	1	1	20.961		2013-09-02					0		17.3799				0
59	2	3	1	2		79	9.6	120	70	20.3	6	9.1	9.4	6.5	6	145	1	0	0	0	0	0	0	0	1	0	1	1	1	1	0	1	36.0411		2011-03-02					0		17.2156				0
74	2	3	2	2	3.2	90	6	130	60	25.4	9	10.9	7.1	5.4	6.5	136	1	0	1	1	0	1	0	0	1	0	1	1	0	1	0	1	32.0986		2011-11-01					0		17.5113			79	1
59	2	3	1	1	3.5	63.4	12.09	150	80	23.7	4	7.5	7	6.8	7.2	150	1	0	0	0	0	0	0	0	1	0	1	0	0	0	0	1	15.2115		2010-09-30					0		13.3388				0
55	2	2	1	1	3.4	85	7.6	130	80	20.1	5	9.8	8.4	3.5			1	0	1	1	0	0	0	0	0	0	1	0	0	0	0	1	14.6858		2012-02-21					0		12.8789				0
62	2	1	1	1				160	90	22.6	10	10.2	9	4.7	7.2	137	1	1	1	1	0	0	0	0	1	0	1	1	1	0	0	1	23.2936		2011-01-03					0		11.8275				0
69	1	1	1	2	1.2	25.9	2.2	154	89	19.4	9	10.3	8.4	3.3	4.1	119	1	1	0	0	0	0	0	0	0	0	1	1	1	1	0	1	13.4045		2013-03-05					0		11.6961				0
50	1	1	1	1	3.9	52.7	5	120	50	20	6	11.4	8.3	5	8	97	1	0	0	0	0	0	0	0	1	0	1	0	0	1	0	1	20.3368	2012-09-24	2012-07-23	2012-09-24	63	1	307	1	3	9.56057	52.700000000000003	5		0
63	1	1	1	1	4.1	76.4	6.4	134	67	20	8	6.4	8.5	4.6	6.4	126	1	0	1	1	0	1	0	0	0	0	1	1	1	1	0	1	15.4086		2011-01-25					0		11.039				0
74	2	3	1	1	3.8	50	4.8	120	67	20.5	10	12.8	8.7	2.5	5.9	197	1	1	1	0	1	0	0	0	0	0	0	1	1	1	0	1	12.7474		2010-10-12					0		11.039				0
85	2	1	1	1				120	70	23.7	7	8.9	8.3	2.9	8.5	190	1	0	0	0	0	0	0	0	0	0	0	0	0	0	0	1	35.6797		2010-09-02					0		11.039				0
73	2	3	1	1				150	90	22.2	9	10.4	8.2	3.7	7.8	129	1	0	1	1	0	0	1	0	1	0	1	1	1	1	0	1	31.1786	2010-08-12	2010-05-25	2010-05-29	4	1	202	1	2	4.53388				0
69	2	2	1	1	2.5	67.5	9.4	131	71	22	7	9.2	6.5	6.6	6.8	159	1	0	0	0	0	0	0	0	0	0	0	1	0	1	0	1	8.90349		2013-11-07					0		7.68789				0
56	1	1	1	1	4.3	82	9.2	130	72	26.1	5	8.3	6.2	5.8	9.3	129	1	0	1	1	0	1	0	0	1	0	1	1	1	1	1	1	7.95072		2012-09-21					0		6.99795				0
72	1	1	1	2		81.6	9.95	191	81	24.4	8	10.4	6.9	4.1	12		1	0	0	0	0	0	0	0	0	0	1	1	0	1	0	1	7.52361		2011-03-14					0		6.89938				0
67	2	3	3	1	2.8	60.4	5.4	110	70	22.1	8	6.8	7.1	5.6	6	129	1	1	0	0	0	0	0	0	1	1	1	0	1	1	1	1	19.2526		2010-07-02					0		6.43943				0
69	1	2	1	1	3	36	4.5	143	68		10	8.4	6.9	3.1	5.8	159	1	0	1	1	1	1	0	0	1	1	0	1	0	0	0	1	6.40657		2012-10-08					0		6.40657				0
53	1	1	1	1	4.4	110.4	9.1	140	60	25.1	4	7.7	8	54	8.3	149	1	0	0	0	0	0	0	0	0	0	1	0	1	1	0	1	31.4743		2011-05-30					0		6.27515				0
65	2	2	1	2	4	22.3	6.3	163	82	23.7	6	9.5	8.2	3.3	3.5	139	1	0	0	0	0	0	0	0	1	0	1	1	1	1	0	1	39.7864		2010-06-07					0		6.20945				0
78	2	3	1	1	4.2	115.2	8.8	153	65	23.3	9	9.3	7.5	6.1	15.3	140	1	0	1	1	1	0	0	0	1	0	1	1	1	1	0	1	15.8357		2012-08-28					0		5.97947				0
62	2	3	1	2	3.6	72	5.9	130	70	24.8	7	9.8	8	3	10	160	1	0	0	0	0	0	0	0	1	0	1	0	0	1	0	1	8.37782		2011-09-30					0		5.97947				0
71	2	1	1	1	3.5	25	5.2	150	82		8	10.4	9.2	4.7	5.1		1	1	1	0	1	0	0	1	1	0	1	1	1	1	0	1	6.37372		2012-07-27					0		5.97947				0
62	2	3	1	1	3	131.8	12.2	161	70	20.4	6	8	7	9.3	7.6	113	1	0	0	0	0	0	0	0	0	0	0	0	0	1	0	1	6.14374		2012-10-30					0		5.97947				0
73	2	3	1	2	3.9	36	1.9	138	70	19.5	7	10.9	7.9	4.5	5.9	178	1	0	0	0	0	0	0	0	0	0	0	1	1	1	0	1	8.27926	2012-06-05	2012-02-07	2012-02-15	8	2	605	1	6	8.01643				0
72	1	1	1	1		67.8	5.88	140	80	27.3	10	11.4	8.4	4.2	5.6	150	1	0	1	1	0	1	0	0	1	0	1	0	1	1	0	1	43.6304	2010-08-12	2010-02-16	2010-02-26	10	1	105	1	1	1.31417	67.799999999999997	5.88		0
73	2	3	1	1	3.7	60.1	6.1	140	80	21.5	8	7.9	8.7	4.4	5.4	161	1	0	0	0	0	0	0	0	0	0	1	1	0	0	0	1	46.1602	2010-05-24	2009-11-02	2009-11-05	3	1	202	1	2	4.20534				0
69	1	1	1	2	3.9	37.2	3.6	140	90		12	9.7	7.3	6.3	7.6	184	1	1	1	0	1	0	0	1	0	0	0	1	0	0	0	1	7.55647		2010-06-11					0		5.65092				0
84	1	1	1	1	2.2	16	3	147	72		12	8.9	8	2.4	4.6	94	1	0	0	0	0	0	0	0	0	0	1	1	0	0	0	1	5.8152		2012-09-28					0		5.55236				0
75	1	1	1	1	3.7	33	2.3	115	57	27.6	9	10.9	8.3	3.5	7	121	1	1	0	0	0	0	0	0	0	0	0	0	1	0	0	1	13.4045		2010-08-06					0		5.51951				0
71	2	4	1	2	3.7	52.1	5	146	90		6	11.6	8.4	3.4	5.8	182	1	0	1	0	0	1	0	0	0	0	0	1	0	0	0	1	20.0411		2009-12-02					0		5.51951				0
40	1	1	1	2	2.9	33	1.7	130	80	18.9	4	9.3	7.5	4.7	5.7	176	1	0	0	0	0	0	0	0	1	0	1	1	0	1	0	1	8.64066		2013-04-08					0		5.51951				0
55	2	3	1	1	2.6	19	4	165	86	23.2	7	8.8	7.1	3.1	7	144	1	0	0	0	0	0	0	0	0	0	0	0	1	1	0	1	8.83778	2012-06-11	2012-01-16	2012-02-22	37	2	307	1	3	7.29363				0
43	2	3	1	1	2.4	34.1	4.8	163	98	21.4	8	10.7	6.6	3	5.3	98	1	0	0	0	0	0	0	0	0	0	0	1	1	0	0	1	28.9774		2010-04-02					0		5.0924				0
55	2	3	1	2	3.6	41.5	5.8	152	83	19	8	10.2	7.8	4.6	5.7	134	1	0	1	1	0	1	0	0	1	0	1	1	1	1	0	1	11.7947		2011-03-08					0		4.82957	41.5	5.8		0
71	1	1	1	1	3.7	60	5.8	170	80	21.8	9	8.7	7.9	4.4	8.6		1	0	1	1	1	0	0	0	0	0	1	1	1	1	0	1	4.07392		2012-03-06					0		2.95688				0
57	2	3	1	1	3.3	46.6	6.5	162	101	19.7	6	8.1	6.7	5.1	10.1	101	1	1	1	1	0	0	0	0	1	0	1	1	0	1	0	1	5.19097		2012-06-11					0		2.69405				0
67	2	3	1	1		87	8.9	140	75	18.4	7	8.3	7.8	6.3	6.5	107	1	0	1	1	0	0	0	0	1	0	1	1	0	1	0	1	21.8809		2009-11-18					0		2.59548				0
81	2	3	1	1	3.3	83	3.7	160	80	20.5	10	8.3	7.7	3.6	7.8	172	1	0	1	1	0	0	0	0	0	0	1	1	0	0	0	1	2.26694		2012-03-12					0		2.39836				0
79	2	2	1	1	4.5	5.2	5.2	145	75	22.8	8	7.8	7.6	3.2	2.4	162	1	0	0	0	0	0	0	0	0	0	1	0	1	1	1	1	1.97125		2011-10-25					0		0				0
76	1	1	1	1	3.5	124.1	8.5	157	82	22.8	7	8.1	7.7	7.2	14	199	1	0	0	0	0	0	0	0	0	0	0	1	0	0	0	1	1.31417		2010-10-28					0		0				0
41	2	1	6	1	3.2	36	4.09	121	86	25.1	1	9	7.5	3.7	7.7	96	1	0	0	0	0	0	0	0	0	0	0	0	0	0	0	1	29.6345		2010-02-19					0		0				0
69	1	1	1	1	3.1	66	5.55			23.7	8	12.8	8.3	5.9	7.9	169	1	1	1	1	0	1	0	0	0	0	0	0	0	0	0	1	6.43943		2010-02-19					0		0				0
58	2	3	1	1	2.8	26.2	2.2	172	96	17.5	6	9.2	7.9	3.7	6.3	136	1	0	1	0	0	0	0	1	1	0	1	1	1	1	0	1	5.02669		2012-01-10					0		0				0
52	2	1	1	1	2.8	91.7	13.1	130	80	27.5	8	7.6	7.2	7.1	8	185	1	0	0	0	0	0	0	0	0	0	1	1	1	1	1	1	0.427105		2012-01-31					0		0				0
75	2	3	1	1		30	7	154	102	26.2	7	10.6	8.6	4.3	3.9	199	1	0	0	0	0	0	0	0	0	0	0	1	0	1	0	1	1.70842		2009-07-03					0		0	30	7		0
70	2	1	1	1				140	76	18.5	11	10.9	7.4	1.1	5.4	119	1	0	1	1	0	0	0	1	0	0	0	0	0	0	0	1	2.20123		2009-08-04					0		0				0
27	1	1	1	1		53.6	6.5	141	80	22.8	5	11	7.5	6.3	4.8	101	1	0	0	0	0	0	0	0	0	0	0	0	0	0	0	1	21.3224		2011-03-25					0		18.2669	53.600000000000001	6.5		0
61	1	1	1	2		54.2	6.4	142	72	22.7	7	10	6.9	3	4.3	205	1	0	0	0	0	0	0	0	1	0	1	0	0	1	0	1	20.2053		2011-01-26					0		16.9856	54.200000000000003	6.4		0
77	2		6														0	0	0	0	0	0	0	0	0	0	0	0	0	0	0	1	18.037		2011-02-01					0		16.5585				0
65	2		6	1													0	0	0	0	0	0	0	0	0	0	0	0	0	0	0	1	27.9261		2010-08-17					0		11.0719				0
71	2	3	1	1		48.7	9.3	132	68		8	11.4	9.4	4.3	8	166	1	0	0	0	0	0	0	0	0	0	0	0	1	1	0	1	12.846		2012-04-05					0		5.97947	48.700000000000003	9.300000000000001		0
77	2	2	1	1	4	83.6	5.9	86	73	23.5	6	8.8	8.1	4.4	7.4	140	1	0	0	0	0	0	0	0	0	0	0	1	0	0	0	1	1.44559		2010-03-06					0		0				0
75	1	1	1	1	3.7	41	4.8				7	8.7	7.2	7.1	5.2	184	1	0	0	0	0	0	0	0	0	0	0	1	1	0	1	1	20.8624		2010-04-22					0		0				0
49	1	1	1	1	3.3	63.6	7.4	195	82	30.5	4	7.9	8.1	7.4	9		1	0	0	0	0	0	0	0	0	0	0	0	0	1	0	1	7.22793		2011-01-04					0		0				0
65	1	1	1	1	3.2	78.6	7.3	122	88	23.1	6	8.9	7.6	4.3	8.2	158	1	0	1	0	0	0	1	0	0	0	1	1	1	1	0	1	2.3655	2012-12-17	2012-11-26	2012-12-15	19	1	307	1	3	1.70842				0
72	2	3	1	2	3.1	53.6	3.6	140	65	24.5	9	7.9	7.1	3.7	9.1	126	1	1	1	0	1	0	0	0	0	1	1	1	1	1	1	1	1.577		2010-02-17					0		0				0
45	2		6														0	0	0	0	0	0	0	0	0	0	0	0	0	0	0	1	41.3634		2009-12-11					0		0				0
64	2	3	1	1		98.5	9.4	132	66	20.1	7	9.3	8.2	2.1	9.8	75	1	1	0	0	0	0	0	0	0	0	0	0	0	1	0	1	5.68378		2012-05-10					0		0				0
61	1	1	1	1		73	7.2	140	80	23.4	5	8.9	5.5	2.9	8.9	109	1	0	0	0	0	0	0	0	0	0	1	1	0	1	0	1	1.28131		2011-07-11					0		0				0
60	1	1	1	1		129.2	6.4	97	52	24.2	8	9.1	8.5	5.6	5.6	96	1	0	1	0	0	0	0	1	0	0	0	0	1	1	0	1	2.69405		2012-02-27					0		0				0
77	1	2	1	1		36.7	2.3	129	75	21	8	10.8	9	1.2	4.4	140	1	0	0	0	0	0	0	0	0	0	0	0	0	0	0	1	19.0883		2012-05-12					0		0				0
45	2	1	1	1		70.3	8.1	162	103		4	8.4	6.7	7	7.8	364	1	1	0	0	0	0	0	0	0	0	1	1	1	1	0	1	7.65503		2011-05-14					0		0				0
65	2	1	2	1		119.5	23.21	147	88	20.9	8	8.2	8.8	4.5	10.5	119	0	0	0	0	0	0	0	0	1	0	1	0	1	1	0	1	8.27926		2009-11-03					0		4.79671	119.5	23.210000000000001		0
70	2	3	2	1	4.7	50.7	4.8	119	55	19	8	6.6	7.8	3.7	10.6	125	0	0	1	1	1	0	0	0	0	0	0	1	0	0	0	1	35.1869	2012-03-13	2012-03-01	2012-03-07	6	1	105	1	1	29.5359				0
71	2	1	1	1		50.5	8.1	160	90	23.1	9	10.6	8.7	3.1	4.8	112	1	0	1	1	0	0	0	0	1	1	0	0	1	1	1	1	31.4743		2011-12-21					0		23.9836	50.5	8.1		0
44	2	3	4	1	3.8	12	1.1	148	78	22.7	6	10.8	10.8	2.8	5.9	167	1	0	1	0	1	0	0	1	0	0	1	0	1	1	0	1	48	2010-07-27	2010-07-27	2010-07-27	0	999999	101	1	1	11.2033				0
63	2	2	1	1	3.5	67.9	11.1	169	93	25.6	11	11.1	8.5	4.9	8.7	178	1	0	0	0	0	0	0	0	0	0	0	0	0	0	0	1	41.3963		2012-06-07					0		35.9754	67.900000000000006	11.1	69	1
58	2	1	1	1	3.8	65	6	110	80	26.2	6	10.2	9.1	4.3	7.3	202	1	0	0	0	0	0	0	0	1	0	1	0	0	0	0	1	41.2977		2013-11-18					0		42.0534	65	6	63	1
64	1	1	6	1	3.6	73.5	8.2	150	100	21.1	4	8.9	9.2	5.9	6.1		0	0	1	0	0	0	1	0	0	0	0	0	1	0	0	1	47.2115	2012-01-21	2012-01-10	2012-01-21	11	1	202	1	2	27.2361			70	1
50	2	1	6	1				90	52	20.3	5	8.8	8.3	3.3	6.8	131	0	0	1	0	0	1	0	0	0	0	0	0	0	0	0	1	2.13552	2011-11-23	2011-07-26	2011-08-01	6	1	405	1	4	1.77413				0
73	2	1	6	1				110	70	24.6	11	9.4	6.3	6.7	8.5	216	1	0	1	0	1	0	0	0	0	0	0	0	0	1	0	1	0.985626		2009-11-14					0		0				0
51	2	1	3	1		51	5.3			22.2	5	8.3	9.7	4.6	7.8	176	0	0	0	0	0	0	0	0	0	0	0	0	0	0	0	1	18.2341		2011-06-08					0		17.9713				0
76	1	1	2	1		72.8	9	120	67	22.2	6	10.1	8	4.6	4.8	153	1	0	1	1	0	0	0	0	0	0	0	0	1	1	0	1	26.0862		2011-09-15					0		23.9836	72.799999999999997	9	82	1
71	2	1	1	1	3.8	36.4	2.8	149	82	24.4	7	9.6	8.4	5.3	6.7	153	1	0	0	0	0	0	0	0	0	0	0	1	0	0	0	1	37.3552		2011-02-10					0		5.71663				0
73	1	1	1	1	2.6	47.4	8	148	54	23.8	10	9.9	7.9	2.4	8.9	113	1	0	1	0	1	0	0	0	0	0	0	0	0	0	0	1	27.5975		2011-06-23					0		24.4435	47.399999999999999	8	79	1
57	2	1	2	2				140	90	22.7	3	11	7.9	5.1	9.1	173	0	0	0	0	0	0	0	0	1	0	1	0	0	0	0	1	40.6078		2012-06-20					0		36.1068			63	1
78	2	2	4	1	3.5	50	4.5	156	66	21.1	9	9.1	9.9	2.8	3.6	134	0	1	0	0	0	0	0	0	0	0	0	0	0	1	0	1	31.9343		2010-10-14					0		10.8747				0
80	2	3	2	1		39.8	8.33	150	80	18.9	14	11.6	8.7	2.9	5.6	85	0	0	0	0	0	0	0	0	1	0	1	0	1	1	0	1	6.83368		2010-07-06					0		5.91376	39.799999999999997	8.33		0
78	2	3	6	1		38	5.2	107	66	20.5	8	11	8.6	2.8	5.4	103	0	1	1	1	0	0	0	0	0	0	0	1	1	0	0	1	21.191		2010-10-25					0		11.039				0
52	2	4	5	2		75.5	16.6	120	80		12	7.5	9.8	5.6	8.8	124	0	0	1	0	1	0	0	0	1	1	0	0	0	1	0	1	38.0123	2011-05-03	2011-04-29	2011-05-03	4	1	301	1	3	19.4168	75.5	16.600000000000001		0
70	2	3	5	1		76.5	12.6	168	73	25.3	7	10.3	8.9	5.5	8.3	178	0	0	0	0	0	0	0	0	1	0	1	1	1	1	0	1	37.0595	2012-04-18	2012-01-22	2012-03-07	45	1	201	1	2	26.0534	76.5	12.6		0
45	2	3	1	2		81	15.1			31.7	3	7.3	8.5	6.3	7.9		1	0	0	0	0	0	0	0	1	0	1	0	0	1	0	1	32.2628		2013-05-01					0		29.963	81	15.1		0
88	2	3	2	1	3	26	2.4	148	81	21.3	11	10.2	8.5	4	7.6	190	1	0	0	0	0	0	0	0	1	0	1	0	0	0	0	1	18.9569		2012-05-03					0		11.1047				0
68	2	3	6	1	5	157	11.9	138	68	24.6		10.5	9.2	3.8	4.5	154	0	0	0	0	0	0	0	0	1	1	0	0	1	1	0	1	5.71663		2012-06-14					0		5.71663				0
73	2	3	2	2				130	90	24	5	10.7	8.2	4.3	6	192	0	0	0	0	0	0	0	0	1	0	1	1	0	0	0	1	18.694		2012-05-14					0		18.5298				0
66	2	3	1	2				130	80	22	13	9.8	10.2	5.5	6.7	152	1	0	0	0	0	0	0	0	0	0	0	0	0	0	0	1	17.3799		2011-06-15					0		17.1828				0
78	2	3	2	1	4.6	60.6	3.2	120	70	23.2	5	10.6	10.6	2.7	7.5	147	0	0	1	1	0	0	1	0	0	0	0	0	0	0	0	1	49.6099	2013-08-28	2013-04-21	2013-04-23	2	1	202	1	2	43.1047			84	1
86	2	1	2	1		74	7.9	164	83	22.6	10	10.2	9.7	2.9	14.2	170	0	0	1	1	1	0	0	1	0	0	0	0	0	0	0	1	13.8316		2010-07-15					0		10.809	74	7.9		0
67	2	3	1	1	4	63	4.1	137	67	28	8	10.5	8.4	3.4	9.8	149	1	0	0	0	0	0	0	0	0	0	0	0	0	0	0	1	29.5688		2012-11-09					0		17.2813				0
60	1	1	2	1	3.3	48.3	4.4	148	97	21	12	0.4	8.5	4.2	7.5	205	0	0	0	0	0	0	0	0	0	0	0	0	0	0	0	1	32.3285	2011-03-17	2010-06-23	2010-06-29	6	1	405	1	4	12.7146			66	1
57	2	3	1	1				125	68	19.2	5	10.7	8.5	4.2	7.2	128	1	0	1	1	0	0	0	0	0	0	0	1	1	0	0	1	50.6612	2010-07-26	2010-05-26	2010-05-26	0	1	102	1	1	9.85626				0
48	1	1	3	1				87	52	19.9	5	11.6	9	7.4	9.5	180	0	0	0	0	0	0	0	0	0	0	0	0	0	0	0	1	17.3142		2013-01-14					0		12.1232				0
65	2	3	1	1	3.3	61.7	5.7	130	70	22.7	6	10.3	9.1	3.6	6.8	141	1	1	0	0	0	0	0	0	0	0	0	0	0	1	0	1	42.809		2012-11-19					0		39.5565				0
69	2	3	6	1				130	70	15.9	6	10.7	8.9	3.7	8.8	134	0	0	0	0	0	0	0	0	0	0	0	0	0	1	0	1	38.7351		2012-12-24					0		36.0082				0
73	2	2	2	1		41	9.9	140	66	19.5	9	9.3	7.5	3.8	7.1		0	0	1	1	0	0	0	0	0	0	0	0	1	1	1	1	19.5154		2013-04-25					0		17.9713	41	9.9		0
74	2	2	1	1		43.4	6.02	110	60	18.4	9	10.9	8.4	4.7	6	160	1	0	0	0	0	0	0	0	0	0	0	0	1	1	0	1	33.7741		2012-04-04					0		28.4517	43.399999999999999	6.02	80	1
77	2	3	1	1				131	86	18.1	14	10	8.6	3	4.7	160	1	0	1	1	0	0	0	0	1	0	1	0	1	1	0	1	15.6715		2012-09-04					0		15.5729				0
56	1	1	1	1		43.9	5.8	123	55	21.1	5	10.8	8.5	4.5	5.4	277	1	0	0	0	0	0	0	0	1	0	1	1	1	1	0	1	30.2259		2012-10-20					0		18.3326	43.899999999999999	5.8	60	1
66	2	4	2	1				126	64	24.3	6	10.7	8.6	6.5	8.5	142	0	0	0	0	0	0	0	0	1	0	1	1	1	0	1	1	3.28542		2009-07-31					0		0				0
71	2	3	3	1	3.6	60.2	7.7	133	70	22.1	7	7.8	7.5	5.6	5.5	154	1	0	0	0	0	0	0	0	1	1	1	0	0	1	0	1	10.3819		2009-09-28					0		2.26694			77	1
71	2	3	1	1	3.3	34	5.31	159	77	21.3	15	10.2	7.5	2.4	5.2	125	1	1	1	0	1	0	0	1	1	1	0	0	0	1	0	1	7.98357		2010-08-24					0		5.51951				0
69	2	3	1	1	2.4	46	5.21	184	99	29.3	8	9.5	7.1	5.6	6.6	155	1	0	1	1	0	0	0	0	1	0	1	0	1	1	0	1	25.1663		2011-05-02					0		3.18686				0
60	2	3	2	1		92.8	7.89	187	87	24.1	8	11.2	9.1	4.4	8.5	152	0	1	1	1	1	1	0	0	1	1	1	1	1	1	0	1	5.22382		2010-11-25					0		2.75975			65	1
86	1	1	6	1		40.3	2.94	140	80	21.6	8	7.2	7.8	1.8	4	155	0	0	0	0	0	0	0	0	0	0	1	0	0	1	0	1	5.05955		2010-11-24					0		0				0
76	2	3	2	1	4.2	234.5	22.9	165	73	20.4	11	7.7	8.8	12.7	12	99	0	0	0	0	0	0	0	0	0	0	0	1	0	0	0	1	2.52977		2011-10-15					0		0				0
60	2	3	1	1				134	78	19.8	5	10.1	8.7	5.9	7.1	160	1	0	0	0	0	0	0	0	0	0	0	1	0	0	0	1	19.8439		2012-02-23					0		18.037				0
73	2	1	6	1	2.4	58.2	4.84	107	70	18.5	13	11.7	8.9	3.7	8.3	209	0	1	0	0	0	0	0	0	0	0	0	0	0	0	1	1	17.7741	2010-05-06	2010-04-28	2010-05-06	8	1	602	1	6	10.5791	58.200000000000003	4.84		0
71	2	3	2	1		42.2	5.74	150	90	20.8	10	10.1	9.2	4.6	5.4	128	1	0	1	1	0	0	0	0	1	1	0	0	1	1	0	1	18.2341		2010-10-02					0		10.2505	42.200000000000003	5.74		0
73	2	3	6	1				126	72	19.3	6	8.1	9	1.8	5		0	0	1	0	0	1	0	0	0	0	0	0	0	0	0	1	15.1129		2013-09-03					0		11.9589				0
73	2	1	1	1		41.8	5.6	160	90	16.4	6	10.8	8.6	3.1	5.2	142	1	0	1	1	0	0	0	0	1	0	1	1	0	1	0	1	9.03491	2010-09-16	2010-07-08	2010-07-26	18	1	103	1	1	7.78645			79	1
68	2	1	1	2	4.1	22	2.4			29.6	7	11.8	8.3	5.2	8.7	180	1	0	0	0	0	0	0	0	0	0	0	1	1	1	1	1	19.2854		2010-01-12					0		0				0
65	1	1	1	1		85.8	6.7	165	80	28.1	7	9.3	9.2	5	6.8	191	1	0	1	1	0	0	0	0	0	0	0	1	1	1	0	1	13.1417		2010-03-19					0		0				0
57	2	1	3	2	2.9	54	11.9	136	86	22.9	8	11.1	9.9	5.4	6.6	151	0	0	0	0	0	0	0	0	0	0	0	0	0	0	0	1	46.5216		2013-01-03					0		41.8563	54	11.9		0
54	2	3	2	1				123	50	20.7	7	10.4	12	4.3	6.8	120	0	0	0	0	0	0	0	0	0	0	0	0	0	0	0	1	27.6632	2011-10-13	2011-07-11	2011-07-23	12	1	202	1	2	9.79055				0
51	2	2	3	1	2.9	51	10.2	120	60	20	6	12.7	10.3	4.9	7	98	0	0	0	0	0	0	0	0	0	0	0	0	0	0	0	1	42.7762		2011-02-16					0		12.1889	51	10.199999999999999		0
48	2	4	6	1		83	10.4	143	83	19	10	10.9	8.7	5.6	7.4	172	0	0	0	0	0	0	0	0	0	0	0	0	0	1	0	1	16.6571		2010-06-15					0		11.6632	83	10.4		0
49	2	3	2	1		98.1	9.8	101	53	20.1	7	6.6	8.6	4.5	9	91	0	0	0	0	0	0	0	0	0	0	0	0	0	0	0	1	4.73101		2011-10-05					0		6.17659	98.099999999999994	9.800000000000001		0
56	1	1	3	1				102	60	19.8	10	10.2	9.7	4.6	7.5	165	1	1	1	1	1	0	0	0	0	0	0	1	0	0	0	1	36.6324		2012-02-17					0		17.9384				0
72	2	1	1	1				134	75	28	7	10.2	8.3	2.4	6.5	149	1	0	1	1	0	0	0	0	0	0	0	1	0	1	0	1	30.883		2012-11-28					0		17.9713				0
66	2	1	1	1	3.5	166.2	12	107	59	18.1	8	8.2	7.2	9.6	7.9	151	1	0	0	0	0	0	0	0	0	0	0	1	0	1	0	1	11.3347		2010-12-27					0		11.3347			71	1
66	2	2	1	1	3.6	185	7.9	130	80	22.3	11	7.8	8.4	5.7	10.2		1	0	0	0	0	0	0	0	0	0	1	1	0	1	0	1	4.53388		2010-06-29					0		2.79261				0
76	2	1	6	1	3.8	22	5.8	184	83	23.2	10	10	7.9	2.1	3.4	79	0	0	0	0	0	0	0	0	0	0	0	0	0	0	0	1	1.67556		2011-07-04					0		0				0
63	2	4	1	1	3.9			130	70	25	8						1	0	1	1	0	0	0	0	0	0	0	0	1	1	0	1	37.4209		2012-06-08					0		35.1869	nodata	nodata		0
71	2	1	1	2						27.9	11	7.4	8.9	5	6.2	166	1	0	0	0	0	0	0	0	0	0	0	0	0	0	0	1	1.37988		2010-01-04					0		0				0
63	2	3	1	1	2.5	30	2	140	80	23.8	8	10.4	8.7	4.4	9.6	173	1	0	0	0	0	0	0	0	0	0	0	0	0	1	1	1	22.1109	2010-10-01	2010-05-12	2010-06-07	26	1	101	1	1	9.26489			69	1
78	1	1	6	1		39.3	6.6	140	90	24	9	11.4	8.8	3.2	9.3	166	0	0	0	0	0	0	0	0	0	0	1	1	0	0	0	1	39.2279		2013-01-19					0		36.3368	39.299999999999997	6.6		0
56	1	1	6	1		69.6	11.1	130	80	26.4	5	8.6	8.5	4.5	7.7	179	0	0	0	0	0	0	0	0	0	0	0	0	1	0	0	1	26.4476		2011-08-07					0		26.0862				0
69	1	1	1	1				138	60	23.8	9	12.4	8.8	4.7	7.7	157	1	0	1	1	0	1	0	0	0	0	0	1	1	0	0	1	15.77		2012-10-05					0		11.9589				0
68	1	1	6	1	4.4	16.6	2	120	70	23.7	6	8.9					0	0	0	0	0	0	0	0	0	0	0	0	0	0	0	1	4.36961		2010-06-14					0		2.92402				0
56	2	1	2	1				140	80	23.7	9	7.1	8.8	5.4	6.1	151	0	0	0	0	0	0	0	0	0	0	0	0	0	0	0	1	3.25257		2010-05-17					0		0				0
78	2	4	6	1													0	0	0	0	0	0	0	0	0	0	0	0	0	0	0	1	0.492813		2013-05-25					0		0				0
70	1	1	6	1	4.4	68.8	8.5	136	74	20.2	5	8.8	6.3	5.9	8.8	190	0	0	0	0	0	0	0	0	1	0	1	0	1	1	0	1	2.43121		2012-11-09					0		2.39836	68.799999999999997	8.5		0
71	1	1	6	1	4	17.7	1.3	134	70	19.8	7	9.3				143	0	0	0	0	0	0	0	0	0	0	0	0	1	0	0	1	8.64066		2010-06-17					0		2.75975				0
87	2	3	1	1		38	6.5	150	90	25.3	12	10.5	8.9	4.8	5.2	120	1	0	1	0	1	0	0	0	1	0	1	0	1	1	0	1	46.9815		2014-01-10					0		48.6242	38	6.5		0
59	2	2	1	1		68.5	12.04	180	100	21.5	7	12.7	8.9	4.7	4.8	130	1	0	0	0	0	0	0	0	1	0	1	1	0	0	0	1	30.0616		2012-04-11					0		28.6817	68.5	12.039999999999999		0
63	2	3	2	2				130	70	24.9	6	10.2	8.7	5	6.7	186	0	0	1	0	0	0	0	1	0	0	0	0	0	0	0	1	24.4107		2012-08-20					0		16.0986			67	1
70	2	2	1	1	3.6	55.9	10.7	153	90	17.3	12	10	8	8	6.9	138	1	1	1	0	1	0	0	0	0	0	0	0	1	1	0	1	5.94661		2009-11-02					0		4.76386	55.899999999999999	10.699999999999999		0
58	2	4	6	2		64	17.5	147	84	23.4	3	11.1	8.3	4.8	6.3	142	0	0	0	0	0	0	0	0	1	0	1	0	0	1	0	1	41.9548		2013-07-11					0		46.6858	64	17.5		0
71	1	1	6	1		59	9.5	93	62	29.8	4	9.8	8.9	5.3	8.9	153	0	0	0	0	0	0	0	0	0	0	0	0	0	0	0	1	14.2916		2010-07-19					0		12.5175	59	9.5	77	1
73	1	1	1	1		55.6	6.56	106	52	27.1	9	9.9	7.3	4.2	8.2	136	1	0	0	0	0	0	0	0	0	0	0	1	0	0	0	1	29.8645		2012-07-20					0		23.9836				0
73	2	3	1	1	3.6	13.9	1	141	60	25.1	10	10.1	8.4	3.8	5.1	209	1	1	0	0	0	0	0	0	1	0	1	0	1	1	0	1	21.0595		2011-01-17					0		4.82957			78	1
78	2	3	1	1	3.6	26.7	4.4	180	90	19.7	8	9.7	7.7	3.2	3.5	157	1	0	0	0	0	0	0	0	1	1	1	0	0	1	1	1	23.7864		2010-05-27					0		5.94661	26.699999999999999	4.4		0
56	2	3	1	2	2.3	53	8.4	135	69	22.7	6	11.1	9.2	4.1	6.7	103	1	1	0	0	0	0	0	0	0	0	0	1	1	0	0	1	30.5216		2012-02-06					0		30.0287	53	8.4	62	1
61	2	3	6	1		69.8	9.53	150	80	21	11	9.2	9	5.1	6.7	153	0	0	1	0	0	1	0	0	1	0	1	0	0	0	0	1	21.1253	2010-08-11	2010-07-02	2010-07-06	3	1	202	1	2	5.74949	69.799999999999997	9.529999999999999		0
49	2	3	3	1		54.3	11.4	172	98	22.3	5	8.2	8.9	3.6	7.5	136	0	0	0	0	0	0	0	0	1	0	1	1	1	0	0	1	31.3101		2011-12-05					0		29.8316	54.299999999999997	11.4		0
56	2	1	3	2	1.9	48	4.5	124	78	19	8	6.9	8.2	3.3	4.7	138	1	0	1	1	0	0	0	0	0	0	0	1	0	0	0	1	34.7598		2012-06-05					0		29.0103				0
61	1	1	1	1		40	8.7			18.9	9	10.2	8.2	4.5	6	142	1	0	0	0	0	0	0	0	0	0	0	0	0	0	0	1	19.6468		2013-02-20					0		17.4127	40	8.699999999999999		0
66	2	3	1	1		39.1	5.79	120	70	21.9	6	9.8	7.4	4.5	4.2	109	1	0	0	0	0	0	0	0	1	0	1	1	1	0	0	1	22.0452		2011-05-03					0		18.3984				0
47	1	1	1	1	2.3	26	4.4	110	70	19.6	8	9.7	8.4	3.4	5.7	142	1	0	0	0	0	0	0	0	0	0	0	0	0	0	0	1	13.076		2010-08-25					0		11.499	26	4.4		0
53	2	3	1	1	3.9	77	5.1	139	85	22.5	9	10.1	7.6	3.8	7.5	124	1	0	0	0	0	0	0	0	0	0	0	1	1	0	0	1	12.5832		2013-01-23					0		5.94661				0
39	2	2	3	1				139	103	22.1	5	8.9	8.7	4.7	7.4	99	0	0	1	0	0	0	0	1	1	0	1	1	1	1	0	1	29.6345		2012-12-03					0		18.5626				0
75	1	1	1	1	4.2	58	3.3	156	71	21.5	6	15.2	8.2	4.1	7.2	156	1	0	0	0	0	0	0	0	1	0	1	1	1	0	0	1	47.2115		2013-01-08					0		42.4805	58	3.3		0
71	2	1	1	1	2.9	109.9	6	176	66	23.2	9	9.2	8.1	3.8	7.6	110	1	0	1	1	0	1	0	0	0	0	0	1	1	1	0	1	1.44559		2012-10-23					0		0				0
70	2		6					150	100								0	0	0	0	0	0	0	0	0	0	0	0	0	0	0	1	10.0534		2010-07-08					0		0	nodata	nodata		0
76	2	1	5	1		52.1	7.5	129	60	22.3	7	11.1	9.3	5.4	6.5	181	1	0	1	0	0	0	0	1	0	0	0	0	0	0	0	1	39.9507		2012-09-14					0		36.0082	52.100000000000001	7.5		0
71	2	1	2	2	3.1	49.7	6.2	142	87	23.5	7	10.8	7.7	3.9	8.1	204	0	0	1	1	1	0	0	0	0	0	0	1	1	0	0	1	15.9343		2010-06-30					0		11.2361	49.700000000000003	6.2		0
73	2	1	1	1				130	80	24.2	6	9.5	9.4	5.2	7	170	1	0	0	0	0	0	0	0	0	0	0	1	0	1	0	1	25.692		2010-08-11					0		11.039				0
73	2	1	1	1		87.8	8.3	132	59	21.5	7	7.2	7.4	5.2	7.5	135	1	0	0	0	0	0	0	0	0	0	1	1	1	1	0	1	23.6222		2009-08-24					0		0				0
68	1	1	1	1		151.2	7.2	106	73	20.1	7	10	7.1	5.9	10.7	106	1	0	0	0	0	0	0	0	0	0	1	1	0	0	0	1	5.35524		2012-03-30					0		0				0
58	2	3	1	1	3.1	43.7	9.2	166	71	17.2	4	10.2	8.2	4.3	6.7	151	1	0	0	0	0	0	0	0	1	1	1	0	1	1	0	1	59.3676		2013-12-06					0		53.9466	43.700000000000003	9.199999999999999		0
63	2	3	1	1		52.3	4.3	128	60	21.3	5	10.4	9	4.3	7.9	107	1	0	0	0	0	0	0	0	1	0	1	1	1	1	1	1	44.4517		2014-02-03					0		41.3634				0
71	1	1	1	1		21.7	2.1	196	79	26.4	7	9.8	10.2	2.4		211	1	0	0	0	0	0	0	0	0	0	0	1	0	0	0	1	34.2998		2013-11-15					0		29.963				0
62	2	4	2	2		58	8.5	130	90	25.9	6	12.8	8.8	3.6	8.3	176	0	0	1	0	1	0	0	0	0	0	0	1	0	0	0	1	57.1335		2014-02-13					0		53.5852	58	8.5	68	1
74	2	1	6	2	3.8	72.3	10.7	131	76	23	6	10.1	8.6	6	7.9	215	1	0	0	0	0	0	0	0	1	0	1	1	1	1	0	1	15.3758		2014-01-19					0		15.3758	72.299999999999997	10.699999999999999		0
42	2	3	1	2		78.8	8.8	130	70	29	12	6.5	8	6.6	9.4	113	1	0	0	0	0	0	0	0	1	0	1	1	0	1	0	1	25.9877		2011-07-18					0		23.9179				0
52	2	3	5	2	3.2	194	16.3	130	80	24.6	4	6.5	6.6	7.7	10.1	154	0	0	0	0	0	0	0	0	1	0	1	0	0	1	0	1	5.68378		2014-07-10					0		2.95688				0
63	1	1	3	1	3.7	125.7	10.3	150	87	22.3	4	10.5	8.3	5.7	7.5	103	0	0	0	0	0	0	0	0	0	0	0	1	0	1	0	1	4.10678		2014-10-16					0		3.41684				0
83	2	4	2	1	3.2	30	2.1	120	70	19.4	8	10.7	8.6	3.7	6.6	106	0	0	1	0	1	0	0	0	1	1	0	0	1	0	0	1	19.6468		2014-09-22					0		24.6078				0
57	1	1	1	2	2.7	67	5.4	130	80	21.1	6	8.6	9.3	5.7	8.7	130	1	0	0	0	0	0	0	0	1	0	1	1	1	1	0	1	14.7844		2013-10-15					0		11.9918				0
79	1	1	1	1		24.9	3.94	120	60	20.4	6	9.6	7.1	3	4.3	117	1	0	1	0	1	0	0	0	0	0	1	1	1	0	1	1	53.5852		2013-07-15					0		45.7659				0
76	2	3	1	1				120	60	26	12	11.6	9.3	4.4	9.2	111	1	0	1	1	1	1	1	0	1	0	1	1	1	0	0	1	59.5975		2014-03-07					0		53.9138			82	1
66	2	2	1	2				140	70	23.2	6	13.1	8.1	2.8	7.3	167	1	0	1	1	1	0	0	0	0	0	0	0	0	0	0	1	39.5565		2013-10-31					0		35.7454				0
69	2	3	1	1	3.4	21.5	3.6	146	73	23.2	7	7.9	7.8	4.1	3.8		1	0	1	1	0	0	0	0	0	1	0	0	1	1	0	1	18.0041		2014-01-08					0		17.6756				0
36	2	3	6	2	3.9	73	14.8	200	100	23	2	8.7	6.8	7.6	8.5	136	0	0	0	0	0	0	0	0	1	0	1	1	0	1	1	1	6.20945	2012-05-17	2011-12-01	2011-12-05	4	1	501	1	5	1.1499	73	14.800000000000001		0
62	2	1	2	2		56.2	12	130	80	24.4	4	9.9	9.5	5.1	9	182	0	0	0	0	0	0	0	0	1	0	1	1	1	0	1	1	56.8706		2014-10-15					0		56.8706	56.200000000000003	12		0
62	1	1	1	2		33.2	5.9	110	66	27.7	7	12.6	7.3	3.7	5.5	192	1	1	1	1	0	0	0	0	1	0	1	0	0	0	0	1	61.7331		2013-12-04					0		53.5852	33.200000000000003	5.9		0
63	2	1	1	1	3.5	111.5	10.6	126	70	22.8	7	8.4	8	4	8	123	1	0	1	0	1	0	0	0	0	0	0	1	0	0	0	1	7.19507		2014-08-19					0		5.97947				0
60	2	3	1	2	2.9	40.9	13.63	119	71	24.5	7	12	8.5	3.5	8.4	181	1	1	1	0	0	1	1	0	1	0	1	1	0	1	0	1	54.4723		2014-01-17					0		53.9466	40.899999999999999	13.630000000000001		0
37	1	1	2	2				170	90	21.6	2	9	8	7.6	9.8	192	0	0	0	0	0	0	0	0	0	0	0	0	0	1	0	1	41.9877	2014-05-14	2014-04-13	2014-05-10	27	2	602	1	6	41.1006				0
54	2	3	1	2	4	33.5	5	120	80	25.6	5	9.4	8.1	3.5	8.2	199	1	0	0	0	0	0	0	0	0	0	0	1	1	1	0	1	15.4415	2014-10-13	2014-07-21	2014-07-31	10	2	602	1	6	15.1129				0
72	1	2	1	1		34.5	5.9	170	90	22.9	11	11.5	10.1	4.4	5.2	101	1	1	1	1	0	0	0	0	1	0	1	0	1	1	0	1	42.809		2013-07-01					0		42.4476	34.5	5.9		0
72	2	3	2	1	4	68	6	119	67	25.4	6	8.9	7.6	3.9	10.9	127	0	1	1	1	0	0	0	0	1	0	1	1	0	1	1	1	54.8665		2012-12-03					0		41.3963				0
62	2	3	6	1		51	9.4	120	80	20.2	10	9.5	10.9	2.2	8.3	130	0	0	0	0	0	0	0	0	0	0	0	0	0	0	0	1	55.5236		2014-07-21					0		53.9138	51	9.4		0
69	2	1	6	2	3	41.5	12.3	141	81	26.3	5	10.2	8.3	3.6	6.3	242	1	0	0	0	0	0	0	0	1	0	1	1	1	1	0	1	19.8439		2014-07-02					0		19.8439	41.5	12.300000000000001		0
67	2	3	1	1				147	77	21.3	7	10.4	8.5	2.9	8.5	160	1	0	1	0	0	1	0	0	0	0	0	0	0	0	0	1	40.7721		2013-11-08					0		36.9281				0
74	2	3	6	2		57.8	6	120	80	20.8	10	11.2	8.8	5	9.1	136	1	0	0	0	0	0	0	0	1	0	1	1	1	1	0	1	34.0041		2014-06-18					0		34.0041				0
79	1	1	3	1	4.2	85.2	8.5	128	54	17.1	8	9.6	8	3.5	10	106	1	0	0	0	0	0	0	0	0	0	0	0	1	1	0	1	23.1622		2013-08-07					0		17.9713				0
40	2	4	6	1	4.6	84	5.8	127	78	22.6	2	7.2	9.3	2.7	6.1		0	0	0	0	0	0	0	0	0	0	0	1	0	1	0	1	17.0842		2013-08-09					0		17.9384				0
55	2	2	1	2	2.6	88.3	9.5	150	80	24.4	5	7.5	8.4	5.6	7.9	77	1	0	0	0	0	0	0	0	1	0	1	1	0	1	0	1	10.0862		2014-05-19					0		6.86653				0
78	2	3	3	2	3.1	100	6.1	137	63	18.3	9	10.1	9.9	6	14.9	119	1	0	1	1	0	1	1	1	0	0	0	1	0	0	0	1	6.14374	2014-02-17	2014-02-07	2014-02-10	3	1	201	1	2	4.40246				0
58	2	3	1	1	3.8	72.7	5.1	140	63	3.1	6	6.8	6.4	9.6	9.3	108	1	0	1	1	0	0	0	0	0	0	0	1	0	0	0	1	1.67556		2014-09-08					0		0				0
49	2	3	1	1	2.4	34.2	6.61	137	80	21	5	11.8	8.3	3.6	3.9	165	1	0	0	0	0	0	0	0	1	1	1	1	1	0	0	1	7.29363	2010-01-18	2010-01-11	2010-01-16	5	2	403	1	4	7.12936	34.200000000000003	6.61		0
58	1	1	1	1	2.9	41.8	4.4	136	75	28.9	7	10.9	8	3	6.9	103	1	0	1	0	0	1	0	0	0	0	0	0	0	1	0	1	36.3039		2012-03-02					0		30.2587				0
57	1	1	1	2	2.8	34.5	8.54	154	89	26.8	8	11.3	9.4	4.4	5.9	128	1	1	1	0	1	0	1	0	1	1	1	0	1	1	0	1	57.6263	2014-05-11	2014-04-22	2014-05-11	19	2	104	1	1	57.0021	34.5	8.539999999999999		0
61	2	1	1	2	4.3	49	8.9	130	80	22.5	5	10.8	8.5	6.3	8	258	1	0	0	0	0	0	0	0	0	0	0	0	0	0	0	1	43.2361	2011-01-17	2011-01-06	2011-01-10	4	1	410	1	4	6.73511	49	8.9		0
67	1	1	1	2				120	70	21.7	6	10.8	9.9	3.3	5.9	202	1	0	0	0	0	0	0	0	1	0	1	1	0	0	0	1	38.6366	2013-09-30	2013-04-26	2013-05-02	6	1	101	1	1	29.7988				0
61	2	3	1	1				110	70	26.6	9	10.6	9.8	4.4	7.5	134	1	0	1	1	0	1	0	0	1	1	0	0	1	0	0	1	54.3737	2013-01-22	2012-12-01	2012-12-26	25	1	302	1	3	39.3593				0
52	1	1	5	2		34	8.7	130	80		4	10.2	8.3	4.6	7.6	171	0	0	0	0	0	0	0	0	1	0	1	1	1	0	0	1	44.8131		2014-01-07					0		41.8891	34	8.699999999999999		0
68	1	1	1	2	3.7	41.2	4.9	161	59	22.6	8	9.6	8.3	4.8	5.2	159	1	0	1	1	0	1	0	0	1	0	1	1	0	1	0	1			2014-01-29					0		30.3244				0
41	1	1	1	2	3.8	52.8	4.1	165	90	19.1	4	8.1	7.3	4.4	4.2	196	1	0	0	0	0	0	0	0	1	0	1	1	0	0	0	0	66.9569		2015-02-05					0		66.9569	52.799999999999997	4.1		0
47	1	1	3	2	3.4	47.8	8.9	144	85	19.3	2	9.4	9.8	5.9	7.8	155	0	0	0	0	0	0	0	0	1	1	1	0	1	1	0	0	66.924		2015-01-08					0		66.924	47.799999999999997	8.9		0
36	1	1	3	2	3.2	52	13.4	150	90	23.9	2	11	9.8	6.7	7.1	156	0	0	0	0	0	0	0	0	1	0	1	0	1	1	0	0	66.2669		2015-01-15					0		66.2669	52	13.4		0
61	2	3	1	1	4	93.6	7.3	138	71	25	7	8.7	8	4	5.7	98	1	0	0	0	0	0	0	0	1	0	1	0	1	1	0	0	66.2341	2013-10-11	2013-06-19	2013-06-21	2	1	103	1	1	47.6715				0
65	2	1	1	1				148	67	23.6	10	11.6	9.1	3.6	6.2	211	1	0	0	0	0	0	0	0	0	0	0	1	0	1	0	0	66.2341		2015-01-05					0		66.2341				0
57	1	1	2	2	4.7	42	4.6	110	80	25.8	3	11	9.7	4.6	6.8	215	0	0	0	0	0	0	0	0	0	0	0	0	0	0	0	0	66.2012		2015-01-08					0		66.2012	42	4.6		0
53	2	1	6	1		88	14.6	137	65	21.4	4	9.5	9.3	5.7	11.9	140	0	0	0	0	0	0	0	0	1	0	1	0	1	1	1	0	66.0041		2014-12-24					0		66.0041	88	14.6		0
64	2	3	1	2	3.6	53.4	9	158	77	24.8	5	10.9	8.6	4.9	9.7	154	1	0	1	1	0	0	1	0	1	0	1	1	1	1	0	0	65.9713	2015-01-28	2014-12-26	2015-01-09	14	1	104	1	1	65.6099	53.399999999999999	9		0
45	2	1	3	2		36.8	12.2	121	70	21.3	3	10.4	9.8	4.1	5.5	130	0	0	0	0	0	0	0	0	1	0	1	0	1	1	0	0	65.9713		2014-12-10					0		65.9713	36.799999999999997	12.199999999999999		0
48	1	1	3	1		69.1	11	128	84	20	4	11.3	10.3	6.1	8.3	164	0	0	0	0	0	0	0	0	0	0	0	0	0	0	0	0	65.9713		2014-12-08					0		65.9713	69.099999999999994	11		0
65	1	1	1	2		61.5	13.2	162	88	23.1	9	9.6	8.3	4.3	6.6	181	1	1	1	0	1	0	0	0	1	0	1	0	1	1	0	0	65.9713		2014-12-09					0		65.9713	61.5	13.199999999999999		0
48	1	1	4	1	5.1	76.5	9.64	102	66	15.4	2	10.5	9	4.4	7.5	184	0	0	0	0	0	0	0	0	0	0	0	1	0	0	0	0	65.9384		2014-12-06					0		65.9384	76.5	9.640000000000001		0
70	1	1	2	1	4.5	96.9	10.9	116	62	24.5	5	9.9	8.3	6.4	12.3	164	1	0	0	0	0	0	0	0	0	0	0	1	0	0	0	0	65.9384	2014-01-18	2014-01-15	2014-01-18	3	1	101	1	1	55.2279	96.900000000000006	10.9		0
45	1	1	3	2	4.4	30.1	9.1	117	71	22.5	2	10.3	8.8	3.9	6.6	257	0	0	0	0	0	0	0	0	0	0	0	0	0	0	0	0	65.9384		2014-12-15					0		65.9384	30.100000000000001	9.1		0
51	2	3	1	1	4.1	54.7	11.9	98	60	24	6	10.3	8.7	5.7	9	153	1	0	0	0	0	0	0	0	0	0	0	0	0	0	0	0	65.9384		2014-12-06					0		65.9384	54.700000000000003	11.9		0
60	2	1	1	1	3.9	103.9	12.6	164	81	24.8	7	12.1	9.2	6.4	8.1	145	1	0	1	1	0	0	0	0	1	0	1	0	0	0	0	0	65.9384	2011-12-13	2011-12-03	2011-12-12	9	1	104	1	1	29.7988	103.90000000000001	12.6		0
65	2	1	1	2	3.8	61.8	12.4	135	73	23.2	5	8.9	8.3	4.4	6.6	139	1	0	0	0	0	0	0	0	1	0	1	0	0	1	0	0	65.9384		2014-12-21					0		65.9384	61.799999999999997	12.4		0
56	1	1	1	1	3.7	103.5	9.7	164	78	20.3	4	10.2	8.2	5.7	9.1	140	1	0	0	0	0	0	0	0	0	0	0	0	0	0	0	0	65.9384		2014-12-07					0		65.9384	103.5	9.699999999999999		0
74	2	1	1	1	3.5	32.4	8.87	129	65	19.8	9	11.4	8.3	4.5	6.2	126	1	0	1	1	0	0	0	0	0	0	0	1	0	0	0	0	65.9384	2012-08-06	2012-07-09	2012-08-01	23	1	307	1	3	36.9938	32.399999999999999	8.869999999999999		0
49	1	1	1	1	3.4	76	11.4	127	73	21.8	5	10.6	9.2	6	8.3	218	1	0	0	0	0	0	0	0	0	0	0	0	0	1	0	0	65.9384		2014-12-08					0		65.9384	76	11.4		0
61	1	1	1	1	3.4	72	9.2	148	72	25	5	10.7	9.1	5	6.5	146	1	0	1	1	0	0	0	0	1	0	1	1	1	0	0	0	65.9384		2014-12-24					0		65.9384	72	9.199999999999999		0
38	1	1	1	1	3.2	44.6	10.4	142	85	19.7	5	10.6	9.1	5.8	6.9	151	1	0	0	0	0	0	0	0	0	0	0	0	0	0	0	0	65.9384		2014-12-07					0		65.9384	44.600000000000001	10.4		0
55	1	1	1	1	3.1	59.6	9.5	161	83	20.7	6	9.8	8.5	3.6	7.9	115	1	0	0	0	0	0	0	0	0	0	0	1	0	0	0	0	65.9384		2014-12-07					0		65.9384	59.600000000000001	9.5		0
65	2	1	1	1	3	52	8.47	161	67	19.4	10	9.9	9.1	3.8	5.5	127	1	0	1	1	0	1	0	0	1	0	1	0	1	1	1	0	65.9384	2011-09-05	2011-08-15	2011-08-29	14	1	602	1	6	26.152	52	8.470000000000001		0
67	1	1	1	1	3	47.9	9.1	110	51	22.3	7	10.9	8.1	6.1	5.7	132	1	0	1	1	0	0	0	0	0	0	0	0	0	0	0	0	65.9384		2014-12-07					0		65.9384	47.899999999999999	9.1		0
65	2	1	3	1	3	53.6	6	128	78	22.2	2	11	8.5	3.5	6.7	150	0	0	0	0	0	0	0	0	0	0	0	0	0	0	0	0	65.9384		2014-12-06					0		65.9384	53.600000000000001	6		0
70	2	1	1	1	2.8	78.6	11.71	141	69	19.4	10	11.4	8.7	6	7	144	1	0	1	0	0	1	0	0	0	0	0	1	0	0	1	0	65.9384		2014-12-06					0		65.9384	78.599999999999994	11.710000000000001		0
43	1	1	1	1	2.7	60.1	9.05	143	81	23.5	5	11.8	8.7	6.3	4.6	276	1	0	0	0	0	0	0	0	0	0	0	0	1	1	0	0	65.9384	2010-11-16	2010-11-16	2010-11-16	0	1	410	1	4	17.2485	60.100000000000001	9.050000000000001		0
50	2	3	1	1	2.5	58.7	11	176	104	24.1	6	11.5	8.9	5.7	6.6	143	1	0	0	0	0	0	0	0	1	0	1	1	0	0	0	0	65.9384		2014-12-06					0		65.9384	58.700000000000003	11		0
43	2	1	3	1		62	12.03	150	93	20.3	4	11.7	9.2	6.3	8.9	170	0	0	1	0	0	1	0	0	0	0	0	0	0	0	0	0	65.9384		2014-12-07					0		65.9384	62	12.029999999999999		0
70	1	1	3	1		43.8	8.84	121	71	24.8	5	9.9	9.1	3.6	9.6	200	0	0	1	1	0	0	0	0	0	0	0	0	0	0	0	0	65.9384		2014-12-07					0		65.9384	43.799999999999997	8.84		0
53	2	1	1	1		71.9	12.8	129	59	28	6	12.3	7.4	5	8.3	170	1	0	0	0	0	0	0	0	0	0	0	0	0	0	0	0	65.9384		2014-12-06					0		65.9384	71.900000000000006	12.800000000000001		0
69	1	1	1	1		31.2	6.1	139	54	18.8	10	12.7	9.4	4.6	3.7	165	1	0	1	0	0	0	1	0	1	0	1	0	1	1	0	0	65.9384	2011-12-08	2011-08-08	2011-08-23	15	1	304	1	3	25.9548	31.199999999999999	6.1		0
77	2	3	1	1		98.4	11.6	159	88	21.1	9	11	8.5	3.2	8.7	159	1	0	1	1	0	0	0	0	1	0	1	0	1	1	0	0	65.9384	2014-11-25	2014-11-18	2014-11-25	7	1	605	1	6	65.347	98.400000000000006	11.6		0
71	2	3	2	1		88.3	12.3	126	72	24.2	6	11	8	5.1	8.9	161	0	0	1	0	0	1	0	0	0	0	0	0	0	0	0	0	65.9384		2014-12-07					0		65.9384	88.299999999999997	12.300000000000001		0
52	2	1	3	1		74.2	7.6	116	72	23.5	5	9.6	8.5	4.3	6.6	134	0	0	0	0	0	0	0	0	0	0	0	1	0	0	0	0	65.9384		2014-12-07					0		65.9384	74.200000000000003	7.6		0
65	1	1	1	1		94.2	11.04	123	57	29.9	8	10.8	8	3.6	7.1	187	1	0	0	0	0	0	0	0	0	0	0	0	0	1	0	0	65.9384		2014-12-06					0		65.9384	94.200000000000003	11.039999999999999		0
76	2	1	2	1		64.5	11.3	127	63	23.6	6	9.5	12.1	5.4	7.6	156	0	0	1	0	1	0	0	0	0	0	0	1	1	0	0	0	65.9384	2011-09-23	2011-06-22	2011-06-25	3	1	103	1	1	24.3778	64.5	11.300000000000001		0
56	2	3	1	1		78.4	12.8	163	93	21.6	7	14.2	8.7	6.3	8.6	177	1	0	0	0	0	0	0	0	0	0	0	0	0	0	0	0	65.9384		2014-12-07					0		65.9384	78.400000000000006	12.800000000000001		0
57	2	1	1	1		70.4	11.02	149	74	21	6	10.6	8.8	4.9	7.8	126	1	0	0	0	0	0	0	0	1	0	1	0	0	1	0	0	65.9384		2014-12-06					0		65.9384	70.400000000000006	11.02		0
56	1	1	1	1		65.1	11.11	144	80	21.1	6	10.6	9.3	3.9	5.2	146	1	0	0	0	0	0	0	0	0	0	0	1	1	1	0	0	65.9384		2014-12-07					0		65.9384	65.099999999999994	11.109999999999999		0
44	1	1	2	2		37	7	110	80		2	12.1	9.5	3.3	6	169	0	0	0	0	0	0	0	0	0	0	0	1	0	0	0	0	65.9055		2014-12-23					0		65.9055	37	7		0
66	1	1	6	1		70	11.1	130	64	23.4	6	9.8	9.9	4.6	9.1	137	0	0	0	0	0	0	0	0	1	0	1	0	1	1	1	0	65.8398		2014-12-24					0		65.8398	70	11.1		0
55	1	1	1	2	3.1	58.7	9.3	12	769	28	4	13.9	8.8	3.6	4.6	231	1	0	0	0	0	0	0	0	0	0	0	0	0	1	0	0	65.807		2014-12-04					0		65.807	58.700000000000003	9.300000000000001		0
44	1	1	3	2	4.2	78.9	13.1	168	88	21.8	2	7.8	9.4	6.1	5.8	175	0	0	0	0	0	0	0	0	1	0	1	0	1	1	0	0	65.7741		2014-12-17					0		65.7741	78.900000000000006	13.1		0
41	2	2	3	2	3.7	79	18.9	111	71	23.6	2	9.2	8.3	5.7	9	195	0	0	0	0	0	0	0	0	1	0	1	0	1	1	0	0	65.7741	2011-07-04	2011-06-12	2011-06-18	6	1	405	1	4	24.0164	79	18.899999999999999		0
51	2	3	3	1	2.8	74.9	12.33	140	81	20.5	3	11.4	9.6	5.1	10	188	0	0	1	0	0	1	0	0	0	0	0	0	1	1	0	0	65.7741		2014-12-02					0		65.7741	74.900000000000006	12.33		0
63	2	1	3	1		44	9.1	180	83	19.3	8	10.1	8.8	3.3	5	172	0	0	0	0	0	0	0	0	1	0	1	0	1	1	1	0	65.7741		2014-12-24					0		65.7741	44	9.1		0
25	2	1	4	2		59	17.2	142	90	18.4	2	10.5	10.8	2.9	7.3	169	0	0	0	0	0	0	0	0	1	1	1	0	1	0	1	0	65.7741		2014-12-04					0		65.7741	59	17.199999999999999		0
66	2	3	1	1		80.2	13.5	95	52	22.9	7	13.8	8.6	5.1	6.8	131	1	0	0	0	0	0	0	0	0	0	0	0	0	0	0	0	65.7741		2014-12-01					0		65.7741	80.200000000000003	13.5		0
59	1	1	4	2		60.6	9.7	129	74	24.7	3	10.2	7.9	3.6	6.3	181	0	0	0	0	0	0	0	0	1	0	1	0	0	0	0	0	65.7741		2015-01-14					0		65.7741	60.600000000000001	9.699999999999999		0
65	2	1	1	1		79	7.5	110	61	21	6	11.1	9.9	4.5	7	141	1	0	0	0	0	0	0	0	1	0	1	0	0	1	0	0	65.7413	2013-08-23	2013-04-18	2013-04-24	6	1	501	1	5	44.6817	79	7.5		0
63	2	1	4	1		79.2	15.4	130	78	23.7	5	9.7	8.4	5.7	9.7	163	0	0	1	1	1	0	0	0	1	0	1	1	1	0	0	0	65.7413		2014-12-01					0		65.7413	79.200000000000003	15.4		0
59	2	1	3	1		76	10.9			21.6	6	11.8	7.7	5.9	6.3	132	0	1	1	1	1	1	0	0	1	0	1	1	1	1	0	0	65.7413	2010-08-30	2010-08-26	2010-08-30	4	1	202	1	2	13.9959	76	10.9		0
61	2	1	3	2	1.5	39.1	13.4	136	83	24.8	4	10.6	7.8	3.9	5.4	157	0	0	0	0	0	0	0	0	1	1	1	0	0	0	1	0	65.7084		2014-12-22					0		65.7084	39.100000000000001	13.4		0
48	2		1	1	2.7	55	9			23.4	6	11.2	9.5	5	5.5	151	1	0	0	0	0	0	0	0	0	0	0	0	0	0	0	0	65.6756		2015-01-06					0		65.6756	55	9		0
52	1	1	1	2	3.1	36.5	9.1	137	72	21.7	4	9.4	8.4	5.7	5.5	243	0	0	1	0	1	0	0	0	1	0	1	0	0	1	0	0	65.577		2014-12-04					0		65.577	36.5	9.1		0
58	2	1	3	2	3.2	43.3	10.6	143	78	22.9	4	7.2	8	3.1	6.4	185	0	0	1	1	1	0	0	0	1	0	1	0	0	0	0	0	65.5441		2015-01-21					0		65.5441	43.299999999999997	10.6		0
68	2	1	6	1		56	12.1	132	65	21.8	7	9.7	8.6	3.8	7.1	143	0	0	1	1	0	0	0	0	0	0	0	0	1	1	0	0	65.4456	2010-08-31	2010-08-28	2010-08-31	3	1	501	1	5	14.0287	56	12.1		0
69	1	1	3	2	4.5	67.9	8.5	119	72	18.4	4	10.4	9.4	6.7	4.4	209	0	0	0	0	0	0	0	0	0	0	0	0	0	0	0	0	65.3142		2014-12-17					0		65.3142	67.900000000000006	8.5		0
57	2	2	2	2	4.4	71.8	20.3	162	95	26.8	3	9.9	9.9	6.8	7.6	164	0	0	0	0	0	0	0	0	1	0	1	0	0	1	0	0	65.3142		2015-01-14					0		65.3142	71.799999999999997	20.300000000000001		0
67	2	3	1	2	4.2	51.1	8	139	86	22.4	5	14.8	7.9	5.4	6.6	149	1	0	0	0	0	0	0	0	1	0	1	0	1	1	0	0	65.3142		2014-12-09					0		65.3142	51.100000000000001	8		0
45	2	3	3	2	3.2	67.2	16.4	161	109	22.4	3	11.1	8.9	4.7	9.9	126	0	0	1	0	0	0	1	0	0	0	0	0	0	1	0	0	65.3142		2015-01-08					0		65.3142	67.200000000000003	16.399999999999999		0
53	2	3	1	2	2.9	44.3	5.6	125	78	22.7	4	11.3	8.9	4.2	7.4	141	1	0	0	0	0	0	0	0	1	0	1	1	0	0	0	0	65.3142		2014-12-09					0		65.3142	44.299999999999997	5.6		0
44	1	1	6	2		37.8	7.6	147	97	18.3	2	11.2	10.5	4.6	6.3	202	0	0	0	0	0	0	0	0	0	0	0	0	0	0	0	0	65.3142		2014-12-17					0		65.3142	37.799999999999997	7.6		0
46	1	1	3	2		27	1.8	135	81	24	2	10.5	8.7	3.8	8.4	240	0	0	0	0	0	0	0	0	1	0	1	0	0	1	0	0	65.0842		2014-11-19					0		65.0842	27	1.8		0
41	1	1	3	2	3.5	68.4	10.2	136	88	30	5	8.4	9	5.4	8.7	205	1	0	0	0	0	0	0	0	1	1	1	0	1	1	0	0	65.0513		2014-12-24					0		65.0513	68.400000000000006	10.199999999999999		0
44	2	3	3	2	3.2	68.9	13.7	102	62	21.9	2	12.1	9.2	4.8	6.5	196	0	0	0	0	0	0	0	0	1	1	1	0	1	1	1	0	64.8542		2015-01-14					0		64.8542	68.900000000000006	13.699999999999999		0
40	1	1	1	2		46.6	9.6	107	69	19.3	3	9.7	8.9	4.5	5.8	189	1	0	0	0	0	0	0	0	0	0	0	0	0	0	0	0	64.8214		2014-12-17					0		64.8214	46.600000000000001	9.6		0
36	2	2	3		3.7	34	11.1	110	70	19.3	2	10.5	10.2	3.9	4.1	141	0	0	0	0	0	0	0	0	1	1	0	1	0	1	0	0	64.6571		2015-01-15					0		64.6571	34	11.1		0
47	2	3	3	2		51.5	12.6	128	80	17.6	2	11	7	4.1	6.1	101	0	0	0	0	0	0	0	0	0	0	0	0	0	1	0	0	64.6571		2014-11-06					0		64.6571	51.5	12.6		0
50	2	1	3	2	4	93.2	11.4	149	90	20.1	6	9.9	7.1	5.3	8.9	151	0	0	0	0	0	0	0	0	0	0	0	1	1	1	0	0	64.6242		2014-11-20					0		64.6242	93.200000000000003	11.4		0
57	2	3	1	2		51	10.6	188	130	24.8	6	11.1	9.2	3.8	6.6	161	1	1	1	0	1	0	0	1	1	0	1	0	0	1	0	0	64.5914		2015-01-13					0		64.5914	51	10.6		0
54	2	4	1	2	3.9	49	13.4	150	80	25.8	6	10.5	9.6	5.1	7.3	167	1	0	0	0	0	0	0	0	1	0	1	1	1	1	0	0	64.5585		2015-01-06					0		64.5585	49	13.4		0
56	1	1	3	2		55.5	10	139	84	17.7	3	6.7	8.9	5	8.1	143	0	0	0	0	0	0	0	0	1	0	1	0	1	1	0	0	63.4415	2010-05-19	2010-04-04	2010-04-27	23	1	202	1	2	7.91786	55.5	10		0
61	1	1	1	1		51	8.8	150	70	27.8	8	10.8	9.7	4.9	7.9	123	1	0	1	0	1	0	0	0	1	0	1	1	1	1	0	0	62.2259		2014-09-03					0		62.2259	51	8.800000000000001		0
41	1	1	3	2	3.9	65.5	14	136	82	23	2	7.9	8.8	6.7	6	212	0	0	0	0	0	0	0	0	1	0	1	1	1	1	0	0	62.0616		2014-09-03					0		62.0616	65.5	14		0
55	1	1	6	2		44	11.4	144	79	23.3	3	10	9.6	3.8	6.8	149	0	0	0	0	0	0	0	0	1	0	1	0	1	1	1	0	61.7988		2014-11-03					0		61.7988	44	11.4		0
73	2	4	1	1		8	12.3	153	80	23.8	7	12.1	10.1	5.1	7.1	89	1	0	0	0	0	0	0	0	1	0	1	1	0	0	1	0	61.7988	2013-09-30	2013-09-23	2013-09-26	3	1	102	1	1	50.8912	8	12.300000000000001		0
36	1	1	3	2		50.2	10	120	78	21.6	3	12.2	6	5	7	201	0	0	0	0	0	0	0	0	1	0	1	0	0	0	0	0	61.6016		2014-12-24					0		61.6016	50.200000000000003	10		0
61	2	1	1	2		66	7.8	113	70	24.6	5	10.6	8.4	4.8	6.9	160	1	0	0	0	0	0	0	0	1	0	1	1	1	1	0	0	61.4374		2014-10-02					0		61.4374	66	7.8		0
48	2	1	2	2	3.2	65.2	16.27	149	96	23.2	2	10	8.9	4.8	7.2	167	0	0	0	0	0	0	0	0	1	0	1	0	1	0	1	0	61.2074		2014-12-31					0		61.2074	65.200000000000003	16.27		0
74	1	1	2	2	4.4	46.1	7.4	123	71	22.2	5	10.1	9.5	4.7	6.7	145	0	0	1	0	0	0	1	0	1	0	1	1	0	0	0	0	60.9774		2014-09-18					0		60.9774	46.100000000000001	7.4		0
46	1	1	2	2	3.9	71.3	7.97	120	74	21	2	10.7	8	3.5	6.9	178	0	0	0	0	0	0	0	0	1	0	1	1	1	0	0	0	60.9774		2014-12-16					0		60.9774	71.299999999999997	7.97		0
52	1	1	3	1		59.4	10.5	140	80	23.5	4	11.9	9.6	5.8	5.2	184	0	0	1	0	1	0	0	0	0	0	0	0	0	0	0	0	60.8789		2015-01-19					0		60.8789	59.399999999999999	10.5		0
63	1	1	2	1		56	9.1	130	80	24.7	5	9.8	9.7	6.6	7.3	137	0	0	1	0	1	0	0	1	0	0	0	0	0	1	0	0	60.8789		2014-10-13					0		60.8789	56	9.1		0
30	2	1	3		3.2	71	18.4	130	80	20.5	2	10.5	9.3	6.6	7.5	139	0	0	0	0	0	0	0	0	0	0	0	0	0	0	0	0	60.846		2015-02-10					0		60.846	71	18.399999999999999		0
50	1	1	6	1		71	12.8	110	70	22.3	3	9.4	8.7	2.8	7.9	131	0	0	0	0	0	0	0	0	0	0	0	1	0	0	0	0	60.7803		2014-08-21					0		60.7803	71	12.800000000000001		0
47	1	1	6	1		43.3	8	190	100	20.1	5	9.5	8.8	4.3	5.4	117	1	0	0	0	0	0	0	0	1	0	1	0	0	1	0	0	60.6817		2015-01-30					0		60.6817	43.299999999999997	8		0
43	2	3	2	2		53.4	15.11	140	85	21.8	5	10	8.8	6.6	5.9	136	1	0	0	0	0	0	0	0	1	0	1	1	1	0	0	0	60.6817		2014-12-30					0		60.6817	53.399999999999999	15.109999999999999		0
30	2	3	6	1		64	15.5	123	77	22.4	2	11.8	7.6	7.6	7.8	110	0	0	0	0	0	0	0	0	0	0	0	0	0	1	0	0	60.616		2014-09-05					0		60.616	64	15.5		0
74	1	1	1	1		42.6	7.4	170	90	22.3	8	10.8	9	5.1	5.1	184	1	0	0	0	0	0	0	0	1	0	1	1	1	1	0	0	60.5832		2015-01-27					0		60.5832	42.600000000000001	7.4		0
71	1	1	3	1		102.4	6.5	130	70	20.9	9	10.7	9.7	4.3	7.7	165	0	1	0	0	0	0	0	0	0	0	0	0	0	0	0	0	60.5832		2015-01-05					0		60.5832	102.40000000000001	6.5		0
59	1	1	3	1		58.7	5.5	150	90	17.9	8	10.6	8	7.7	6.5	188	1	0	0	0	0	0	0	0	0	0	1	0	1	0	1	0	60.5503		2015-01-26					0		60.5503	58.700000000000003	5.5		0
61	1	1	3	2		63.8	7.23	113	64	21.1	4	11.7	9	3.9	8.3	231	0	0	0	0	0	0	0	0	1	0	1	1	0	0	0	0	60.5175		2015-01-15					0		60.5175	63.799999999999997	7.23		0
51	2	1	2	2	3.8	73.5	15.36	137	78	27.1	3	11.2	8.2	4.9	8.8	153	0	0	0	0	0	0	0	0	1	0	1	1	0	0	0	0	60.4846		2014-11-21					0		60.4846	73.5	15.359999999999999		0
25	1	1	2	2	3.6	44.4	17.31	160	110	19.3	2	10.9	8.5	6.9	7	148	0	0	0	0	0	0	0	0	0	0	0	1	1	0	1	0	60.4846		2014-12-30					0		60.4846	44.399999999999999	17.309999999999999		0
44	1	1	6	1		70.3	10.2	150	90	20.4	2	10.3	10.6	6.2	7	106	0	0	0	0	0	0	0	0	1	1	0	0	1	1	0	0	60.4846		2015-01-24					0		60.4846	70.299999999999997	10.199999999999999		0
62	2	3	6	1	3.9	91.7	4.5	150	90	18.1	4	9.9	9.6	4.4	7.8	178	0	0	0	0	0	0	0	0	0	0	0	0	1	1	1	0	60.4517	2013-05-06	2013-04-09	2013-04-12	3	1	604	1	6	40.9035				0
62	1	1	6	1		62	9			26.3	5	12.1	8.7	4.8	9	175	0	0	0	0	0	0	0	0	0	0	0	0	0	0	0	0	60.4517	2012-08-01	2011-04-24	2011-04-26	2	1	102	1	1	21.9466	62	9		0
64	2	3	1	1		51.2	9.6	170	90	23.3	7	9.9	9.3	5.2	4.8	169	1	0	0	0	0	0	0	0	0	0	0	0	1	1	1	0	60.4517		2015-01-23					0		60.4517	51.200000000000003	9.6		0
36	2		6	1		68.7	14.1	170	90	21	2	11.7	10.2	7.8	7.3	113	0	0	0	0	0	0	0	0	0	0	0	1	1	0	1	0	60.4517		2015-01-23					0		60.4517	68.700000000000003	14.1		0
53	2	3	3	1	3.1	45	10.4	134	80	19.6	9	11.7	8.7	4.2	4.4	116	1	0	0	0	0	0	0	0	0	0	0	0	0	0	0	0	60.4189	2010-04-16	2010-04-07	2010-04-16	9	1	405	1	4	1.83984	45	10.4		0
57	2	1	2	1		67.5	7.9	160	90	17.6	3	12	9.4	4	7.8	135	0	0	0	0	0	0	0	0	0	0	1	0	1	0	1	0	60.4189		2015-01-22					0		60.4189	67.5	7.9		0
49	1	1	1	1		53.7	53.7	200	100	19.1	5	12.2	10	5.2	6.1	131	1	0	0	0	0	0	0	0	1	0	1	0	1	1	1	0	60.4189		2015-01-22					0		60.4189	53.700000000000003	53.700000000000003		0
69	2	2	6	1	4.5	46	7.6			24.6	6	11.1	9.6	4.4	6.5	232	0	0	0	0	0	0	0	0	1	0	1	0	0	0	0	0	60.386		2015-02-03					0		60.386	46	7.6		0
68	1	1	1	1				110	80	25.7	9	10.8	8.6	5	7.9	139	1	0	0	0	0	0	0	0	1	0	1	0	0	0	0	0	60.3532	2014-05-08	2014-03-03	2014-03-03	0	1	202	1	2	51.5811				0
58	1	1	3	1		88.2	10	130	80	24.9	4	11.4	12.4	6.5	8.6	122	0	0	0	0	0	0	0	0	0	0	0	0	0	0	0	0	60.3203	2011-12-02	2011-06-28	2011-11-30	155	1	604	1	6	17.2813	88.200000000000003	10		0
61	2	1	6	1		116.9	12.4	150	90	24.6	4	11.1	7.5	8	9.6	199	0	0	0	0	0	0	0	0	0	0	1	0	0	0	0	0	60.3203		2015-01-28					0		60.3203	116.90000000000001	12.4		0
63	2	3	6	1		42.5	10	160	90	21.8	7	9.9	8.7	3.4	9	119	0	0	0	0	0	0	0	0	0	0	1	1	0	0	0	0	60.3203		2015-01-30					0		60.3203	9.800000000000001	42.5		0
42	2	3	2	2	4.3	50.6	15.19	129	76	22	2	10.7	9.7	4	5.7	165	0	0	0	0	0	0	0	0	1	0	1	0	1	0	1	0	60.2875		2014-12-23					0		60.2875	50.600000000000001	15.19		0
54	2	3	1	1	3.3	42	5.1	154	80	24.2	6	11.7	9.8	3.3	6.1	241	1	0	0	0	0	0	0	0	1	0	1	1	1	1	0	0	60.2875	2012-08-02	2010-12-23	2010-12-28	5	1	101	1	1	15.4415	42	5.1		0
48	2	3	1	2		42.4	10.17	135	79	22.5	5	11.8	7.8	5	6.4	143	1	0	0	0	0	0	0	0	1	0	1	1	0	0	0	0	60.2875		2014-12-18					0		60.2875	42.399999999999999	10.17		0
67	2	1	1	1	3.8	79	10.1	143	73	21.9	6	11.5	8.8	5.2	9.3	110	1	0	1	1	0	0	0	0	0	0	0	1	0	0	0	0	60.2546		2014-07-07					0		60.2546	79	10.1		0
70	1	1	1	1		91.9	10.2	170	100	17.9	8	10	8.7	3.9	8.8	113	1	0	1	1	0	0	0	0	1	0	1	0	1	1	0	0	60.2546	2010-07-29	2010-06-23	2010-06-25	2	1	103	1	1	4.99384	91.900000000000006	10.199999999999999		0
48	2	3	6	1		53	18.3	130	90	19.7	2	10.2	11	5	11.2	196	0	0	0	0	0	0	0	0	0	0	0	0	0	0	0	0	60.2546		2015-01-28					0		60.2546	53	18.300000000000001		0
67	2	1	1	2		54.4	7.84	124	75	26.3	7	11.1	8	4.6	7	194	1	0	0	0	0	0	0	0	1	0	1	1	0	0	0	0	60.2546		2014-12-15					0		60.2546	54.399999999999999	7.84		0
74	2	1	1	1		56.6	7	150	90	20.2	9	9.9	9.8	4	8.4	134	1	0	1	0	0	0	1	0	1	0	1	1	0	1	0	0	60.2546		2015-01-30					0		60.2546	56.600000000000001	7		0
30	2	2	3	1		88.2	11.7	160	90	22.3	2	9.1	9	6.2	5.9	128	0	0	0	0	0	0	0	0	1	0	1	1	1	1	1	0	60.2546		2015-01-28					0		60.2546	88.200000000000003	11.699999999999999		0
51	2	3	1	1	3.6	58.1	6.6	130	70	20.8	4	9.8	8.9	6.8	8	126	1	0	1	0	0	1	0	0	0	0	0	0	0	0	0	0	60.2218		2014-10-23					0		60.2218				0
49	1	1	1	1	2.1	18.7	1	200	100	16	5	10.8	9.1	5.4	8.3	216	1	0	0	0	0	0	0	0	1	0	1	0	1	0	1	0	60.2218		2014-11-25					0		60.2218				0
36	1	1	6	2	1.7	46	14	130	80	21.2	2	7.3	7.7	5.9	5.7	182	0	0	0	0	0	0	0	0	1	0	1	1	0	1	0	0	60.2218		2015-02-12					0		60.2218	46	14		0
60	1	1	1	2		34.2	8.6	174	93	24.8	10	8.6	10.5	4.3	5.2	275	1	1	1	1	1	0	0	0	0	0	0	0	0	0	0	0	60.2218		2014-08-13					0		60.2218	34.200000000000003	8.6		0
51	2	3	1	1				130	80	17.5	7	10.2	7.6	3.3	7.4	119	1	0	1	0	0	1	0	0	1	0	1	0	0	0	0	0	60.2218	2013-05-07	2013-03-24	2013-03-28	4	1	202	1	2	40.1478				0
49	1	1	6	1		69.9	8.3	170	90	24.9	5	9.5	10.9	6.2	11.1	132	0	0	1	0	0	1	0	0	0	0	0	0	1	0	0	0	60.1889		2015-01-26					0		60.1889	69.900000000000006	8.300000000000001		0
47	2	3	4	1		85.5	10.6	140	80	25.1	2	9.8	9.5	3.2	8.5	129	0	0	0	0	0	0	0	0	0	0	0	0	0	0	0	0	60.1889		2015-01-28					0		60.1889	85.5	10.6		0
49	2	2	1	1				160	80	25	6	10.1	8.9	6.5	7.6	160	1	1	0	0	0	0	0	0	1	1	0	0	0	1	0	0	60.1889	2013-07-30	2013-07-20	2013-07-24	4	1	102	1	1	46.3244				0
60	2	3	3	1	3.1	105	10.2	120	60	20.3	4	10.4	8.6	4.2	6.6	158	0	0	0	0	0	0	0	0	1	1	0	0	1	0	0	0	60.1561	2011-09-19	2011-03-10	2011-03-11	1	1	202	1	2	17.9384				0
64	2	2	3	1	3.1			134	84	20.1	4						0	0	0	0	0	0	0	0	0	0	0	0	0	0	0	0	60.1561		2014-09-23					0		60.1561	nodata	nodata		0
50	1	1	6	1		56	11.7	170	90	24.8	4	10.2	9.4	3.4	8.1	201	0	0	0	0	0	0	0	0	0	0	0	1	0	1	0	0	60.1561		2015-01-23					0		60.1561	56	11.699999999999999		0
61	2	3	1	1				180	80	21.5	11	10.5	10.9	5	8.5	140	1	1	1	0	1	0	0	0	1	0	1	0	0	1	0	0	60.1561		2014-09-15					0		60.1561				0
51	2	3	1	1				130	80	19.1	7	10.6	7.9	2.2	7.3	128	1	0	0	0	0	0	0	0	0	0	0	0	0	0	0	0	60.1561		2014-09-15					0		60.1561				0
61	1	1	2	2	4	41.5	8.11	120	76	29.7	3	11.9	10.3	4.5	9.4	195	0	0	1	0	1	0	0	0	1	0	1	1	0	0	0	0	60.1232		2014-11-06					0		60.1232	41.5	8.109999999999999		0
67	2	3	1	1		74.7	10.7	170	100	21	8	11.5	9.9	4.4	8.2	150	1	0	0	0	0	0	0	0	0	0	0	0	0	0	0	0	60.1232	2014-01-20	2013-12-02	2013-12-10	8	1	202	1	2	46.3244	74.700000000000003	10.699999999999999		0
66	2	3	1	1	3.7	18.5	1.6	150	80	25.1	8	10.8	8.2	5.8	11.7	173	1	0	1	0	0	1	0	0	0	0	0	1	0	0	0	0	60.0903	2013-10-01	2013-07-30	2013-07-30	0	1	101	1	1	45.306				0
53	1	1	1	1				140	60	21.4	6	10.7	9.4	5.9	7.9	155	1	0	0	0	0	0	0	0	1	0	1	0	1	1	1	0	60.0903	2013-01-22	2012-10-21	2012-12-28	68	1	406	1	4	37.4209				0
60	2	3	1	1		63	10.1	130	70	21.2	6	10.2	10	4.7	5.7		1	0	0	0	0	0	0	0	1	1	0	0	1	1	1	0	60.0903		2014-12-11					0		60.0903	63	10.1		0
54	2	3	5	1				140	80	19.8	4	11.3	9.9	4.9	6.7	129	0	0	0	0	0	0	0	0	1	1	0	0	0	1	0	0	60.0903		2014-09-11					0		60.0903				0
31	1	1	2	2	2.2	58.5	9.76	160	100	22.2	3	11.8	7.9	5.4	6.9	156	0	0	0	0	0	0	0	0	0	0	0	1	1	0	0	0	60.0575		2014-12-03					0		60.0575	58.5	9.76		0
50	1	1	5	1				120	60	22.4	4	10.4	8.7	8.5	6.3	167	0	0	0	0	0	0	0	0	1	0	1	0	1	1	1	0	60.0575	2009-12-23	2009-11-17	2009-11-18	1	1	202	1	2	2.29979				0
70	1	1	1	1				140	50	23.4	6	9.8	8.5	5.2	6.6	160	1	0	0	0	0	0	0	0	0	0	0	0	0	0	0	0	60.0575		2014-09-10					0		60.0575				0
51	1	1	5	1				130	70	18.9	4	9.9	10.1	9.1	12.9	124	0	0	1	0	1	0	0	0	1	0	1	0	0	0	0	0	60.0575		2014-09-10					0		60.0575				0
43	1	1	1	2		45.9	11.48	114	70	24.7	5	10.4	10.4	4.2	7	168	1	0	0	0	0	0	0	0	1	0	1	0	1	0	0	0	60.0246		2014-12-22					0		60.0246	45.899999999999999	11.48		0
65	2	1	1	2	3.9	37.5	10.12	132	63	26.1	7	10.2	7.9	3.8	6.8	220	1	0	0	0	0	0	0	0	1	1	0	1	1	0	1	0	59.9918		2014-12-23					0		59.9918	37.5	10.119999999999999		0
56	1	1	4	2	4.3	49.3	10.2	122	80	19.9	3	12.4	7.9	6.6	6.6		0	0	1	0	1	0	1	0	0	0	0	0	0	0	0	0	59.9589		2014-07-21					0		59.9589	49.299999999999997	10.199999999999999		0
65	1	1	6	2	4	57.8	7.4	154	91	20.8	7	9	7.7	2.3	5.9	112	1	0	0	0	0	0	0	0	1	0	1	0	1	0	0	0	59.9589	2010-08-19	2010-07-21	2010-08-16	26	1	103	1	1	11.499	57.799999999999997	7.4		0
57	1	1	1	1	4	95.9	8.1	138	80	23.1	7	9.4	9.8	6.1	7.1	174	1	0	0	0	0	0	0	0	0	0	0	0	0	0	0	1	62.8501	2013-06-03	2013-04-22	2013-04-22	0	1	501	1	5	46.4559	95.900000000000006	8.1		0
68	2	3	3	1	3.1	63	4.6	160	70	20.1	5	9.7	9.2	4	7.8	146	0	0	1	0	0	1	0	0	1	0	1	0	1	1	1	0	59.9589	2010-01-18	2009-12-10	2010-01-14	35	1	201	1	2	3.48255				0
50	1	1	1	1	2.6	53.3	9.6	181	98	21.6	5	10.3	9.3	4.3	8.3	221	1	0	0	0	0	0	0	0	0	0	0	0	0	1	0	0	59.9589	2012-01-09	2011-12-14	2011-12-17	3	1	102	1	1	30.1273	53.299999999999997	9.6		0
63	2	3	3	1				140	90	24.2	5	11.9	11	5.2	7.6	153	0	1	0	0	0	0	0	0	0	0	0	0	0	0	0	0	59.9589		2014-08-25					0		59.9589				0
56	1	1	1	1		66.1	7.88	121	60	22.6	8	11.8	9.1	5	6.6	196	1	0	1	1	1	1	0	0	0	0	0	1	0	0	0	0	59.9589	2012-02-02	2012-01-31	2012-01-31	0	1	101	1	1	31.7372	66.099999999999994	7.88		0
58	1	1	1	1		91.9	11.68	182	94	20.4	6	10.5	8.2	5	8.4	153	1	0	0	0	0	0	0	0	1	0	1	0	1	0	0	0	59.9589		2014-06-08					0		59.9589	91.900000000000006	11.68		0
49	2	1	3	1		74.7	14.7	131	85	22	2	10.6	9	4.4	6.9	160	0	0	0	0	0	0	0	0	1	0	1	0	1	1	0	0	59.9589		2014-06-07					0		59.9589	74.700000000000003	14.699999999999999		0
56	1	1	1	1		67.1	9	155	86	26.2	6	10.9	8.9	5.2	10.2	147	1	0	0	0	0	0	0	0	1	0	1	1	1	1	0	0	59.9589	2012-07-05	2012-02-16	2012-02-16	0	1	303	1	3	32.2957	67.099999999999994	9		0
62	1	1	4	1				110	60	22.4	4	10.4	10	3.3	9.3	163	0	0	0	0	0	0	0	0	0	0	0	0	0	0	0	0	59.9261		2014-09-02					0		59.9261				0
61	2	3	5	1				150	60	24.4	6	11.1	10	6.5	10.6	121	0	0	1	0	1	0	0	0	0	0	0	0	0	0	0	0	59.9261		2014-09-02					0		59.9261				0
61	2	2	1	1				170	90	20.9	10	10.1	8.8	2.8	9.3	133	1	0	1	1	0	1	0	0	0	0	0	0	0	0	0	0	59.9261	2010-01-07	2010-01-02	2010-01-06	0	1	410	1	4	3.94251				0
47	2	2	1	1				160	90	24.2	6	9.9	9.1	5.5	7.3	150	1	0	1	0	0	1	0	0	1	0	1	0	1	1	0	0	59.9261		2014-08-22					0		59.9261				0
74	1	1	5	1				120	60	22.6	10	11.3	8.1	3.7	7.3	233	1	0	1	0	1	0	0	0	0	0	0	0	0	0	0	0	59.9261		2014-09-02					0		59.9261				0
55	1	1	2	2	4.1	55.1	8.13	133	72	24.2	3	10.8	8.8	4.2	6	180	0	0	0	0	0	0	0	0	1	0	1	1	0	0	0	0	59.8932		2014-12-18					0		59.8932	55.100000000000001	8.130000000000001		0
46	2	2	6	1						22.9	2						0	0	1	1	0	0	0	0	0	0	0	0	0	0	0	0	59.8932	2010-03-31	2010-03-24	2010-03-31	7	1	301	1	3	1.77413	nodata	nodata		0
52	2	1	1	2	4.3	56.8	12.04	161	79	23.8	2	12.5	8.6	5.2	6.1	165	1	0	0	0	0	0	0	0	1	0	1	1	1	0	1	0	59.8275	2010-11-03	2010-11-03	2010-11-06	3	1	101	1	1	11.9589	56.799999999999997	12.039999999999999		0
49	1	1	1	1	2.7	25	1.8	140	70	20.7	5	10	10.2	5	12.2	180	1	0	1	0	0	1	1	0	1	1	1	0	1	0	1	0	59.7947	2013-09-03	2013-07-08	2013-07-11	3	1	202	1	2	45.5031				0
67	2	1	1	1	2.6	72	11.9	154	79	20.7	11	10.5	9.1	5.9	8.1	116	1	0	0	0	0	0	0	0	1	1	0	0	0	0	0	0	59.7947		2014-06-18					0		59.7947	72	11.9		0
67	1	1	1	2		20.3	3.3	99	64	25	7	13.9	8.2	3.4	4.3	143	1	0	0	0	0	0	0	0	0	0	0	1	0	0	0	0	59.7947		2014-08-13					0		59.7947	20.300000000000001	3.3		0
56	2	3	1	1				130	70	22.9	7	10.4	9.8	3.9	7.2	105	1	0	0	0	0	0	0	0	1	1	1	0	0	1	0	0	59.7947		2014-08-20					0		59.7947				0
64	2	1	1	1		67	10.5	122	58	20.2	7	9.4	8.7	5.8	6.5	139	1	0	1	1	0	0	1	0	1	0	1	0	1	1	1	0	59.7947	2010-07-02	2010-07-02	2010-07-02	0	1	301	1	3	12.2546	67	10.5		0
65	2	3	5	1				130	80	21.6	4	10.5	10	6.6	9	144	0	0	1	1	0	0	0	0	1	0	1	0	1	1	1	0	59.729		2014-08-11					0		59.729				0
25	1	1	3	1				160	80	18.4	2	11.4	7.3	5.3	7.4	193	0	0	0	0	0	0	0	0	1	0	1	1	0	1	0	0	59.729		2014-08-12					0		59.729				0
61	2	4	6	1		47	8.8	145	98	19.7	5	11.2	9.3	3.9	7.2	119	0	0	1	0	0	0	1	0	1	0	1	0	0	0	0	0	59.6961		2014-06-18					0		59.6961	47	8.800000000000001		0
64	1	1	6	1	3.7	26.6	1.9	130	80	20.6	4	9.2	8.1	4.6	7.9	157	0	0	1	1	0	1	0	0	0	0	0	1	0	0	0	0	59.6632	2012-09-03	2012-07-21	2012-07-26	5	1	101	1	1	33.807				0
61	1	1	1	1				150	80	20.4	8	11.9	9	6.1	9.6	189	1	0	1	1	0	1	0	0	0	0	0	0	0	1	0	0	59.6632		2014-09-16					0		59.6632				0
57	1	2	1	1				150	100	22.5	5	12.4	8.4	4.8	7.1	151	1	0	0	0	0	0	0	0	1	0	1	0	0	0	0	0	59.6632		2014-08-08					0		59.6632				0
68	2	1	2	1	3.7	97.4	6.3	110	70	21.7	4	11.4	8.7	3.8	9.8	174	0	0	0	0	0	0	0	0	0	0	0	0	0	0	0	0	59.6304	2013-03-04	2013-02-12	2013-02-28	16	1	605	1	6	40.5749				0
43	1	3	1	2	1.9	34.9	7	146	95	22.5	7	8.7	7.9	4.3	3.4		1	1	0	0	0	0	0	0	1	1	1	1	1	1	0	0	59.6304		2014-07-03					0		59.6304	34.899999999999999	7		0
56	1	1	1	1	3.9	114.5	21	140	80	25.7	7	11.1	9.6	10.7	9.5	184	1	0	0	0	0	0	0	0	0	0	0	0	0	0	0	0	59.5647		2014-09-18					0		59.5647				0
65	1	1	1	1				140	80	23.4	6	9.9	7.3	5.3	8.5	167	1	0	1	0	0	1	0	0	0	0	0	0	0	1	0	0	59.5647	2012-09-03	2012-03-31	2012-04-10	10	1	202	1	2	29.963				0
58	2	2	1	1				160	90	21.3	4	9.8	7.5	7.4	9.1	130	1	0	1	0	0	1	0	0	0	0	0	0	0	1	0	0	59.5647		2014-09-18					0		59.5647				0
41	1	1	3	1	1.3	33.6	0.9	100	70	21.7	3	10.5	9.1	3.3	6.9	188	0	0	0	0	0	0	0	0	0	0	0	0	0	0	0	0	59.499		2014-09-16					0		59.499				0
32	2	2	1	2	4	70.6	15.46	204	123	21.6	5	9.9	8.5	7.7	7.4	111	1	1	0	0	0	0	0	0	1	0	1	0	1	0	0	0	59.4661		2014-07-08					0		59.4661	70.599999999999994	15.460000000000001		0
57	2	3	2	1	3.3	81.6	9.6	130	80	19.7	5	9.7	10.1	2.5	9.1	163	1	0	0	0	0	0	0	0	0	0	0	0	0	0	0	0	59.4661		2014-09-10					0		59.4661				0
37	1	1	2			65.3	9.99	85	60	22.8		11.5	7.8	3.4	7.5	153	0	0	1	0	0	1	0	0	0	0	0	0	0	0	0	0	59.4661		2014-11-08					0		59.4661	65.299999999999997	9.99		0
65	2	1	3	1		41.8	8.3	167	78	18.8	8	10.2	9.1	3.7	4.8	120	0	0	0	0	0	0	0	0	0	0	0	0	1	1	0	0	59.3347		2014-12-01					0		59.3347	41.799999999999997	8.300000000000001		0
63	1	1	2	1	3.9	98	9.9	143	81	22.9	13	9.5	7.6	5.9	9.6	114	1	0	1	0	1	0	1	1	1	0	1	0	1	1	0	0	59.1704	2010-03-19	2010-03-09	2010-03-19		1	501	1	5	8.47639	98	9.9		0
73	1	1	1	2		47	3.8	129	67	18.1	6	12.5	8.5	4.3	5.2	190	1	0	0	0	0	0	0	0	1	0	1	1	1	0	0	0	59.1047		2014-08-12					0		59.1047	47	3.8		0
51	1	1	1	1		48	7.1	130	70	22.7	6	11.3	9.7	4.6	5.8	197	1	0	0	0	0	0	0	0	1	0	1	0	1	1	0	0	59.0719		2014-12-18					0		59.0719	48	7.1		0
44	1	1	6	2		63	15.8	140	100	26.2	2	10.1	9.6	6.4	7.4	179	0	0	0	0	0	0	0	0	1	0	1	0	1	1	0	0	59.039	2013-06-05	2011-10-18	2011-10-19	1	1	501	1	5	19.0554	63	15.800000000000001		0
68	2	2	1	1		49	9.2	130	60	25.4	7	11.4	9.9	5.2	4.9	190	1	0	0	0	0	0	0	0	0	0	0	0	0	0	0	0	58.6119		2014-11-25					0		58.6119	49	9.199999999999999		0
65	2	3	2	1		59	7.7			20.7	4	10.2	8.3	4.7	5.5	125	0	0	0	0	0	0	0	0	1	1	0	1	1	1	0	0	58.4148		2015-01-14					0		58.4148	59	7.7		0
54	1	1	1	1		36.4	7.2	164	66	20.9	5	9.8	8.3	4.2	4.6	156	0	0	1	1	0	0	0	0	1	1	1	0	1	1	0	0	53.9466		2014-03-15					0		53.9466	36.399999999999999	7.2	60	1
36	1	1	2	2		49.9	4.9	122	80	23.6	2	9.8	9.2	5.1	11.8	149	0	0	0	0	0	0	0	0	1	0	1	1	0	0	0	0	55.2279		2014-09-17					0		55.2279	49.899999999999999	4.9		0
57	2	3	3	1		84.8	12.52	152	81	23.7	7	9.3	8.3	5.7	8.9	140	0	0	0	0	0	0	0	0	0	0	0	1	1	0	0	0	65.9384		2014-12-07					0		65.9384	84.799999999999997	12.52	63	1
43	1	1	3	1	3.5	87	7	160	80	18.2	4	9.1	9.3	7.1	6.9	121	0	0	0	0	0	0	0	0	1	1	1	0	1	1	1	0	54.9322		2014-07-02					0		54.9322				0
65	2	3	2	1	3.2	228.6	20.4	130	59	22.9	4	10.3	8.6	3.7	8.2	135	0	0	0	0	0	0	0	0	0	0	0	0	1	0	1	0	54.8994	2014-03-21	2014-03-18	2014-03-21	3	1	101	1	1	54.4394				0
70	2	1	1	2	2.9	22.8	1.4	150	80	22.5	8	9.3	9.5	5.5	5.8	145	1	0	0	0	0	0	0	0	1	0	1	1	0	1	0	0	54.7351	2010-11-11	2010-09-17	2010-09-20	3	1	410	1	4	12.9774				0
51	1	1	1	2	2.7	75	10.6	163	78	28.3	4	12.7	9.4	6.3	6.7	242	1	0	0	0	0	0	0	0	1	0	1	0	1	1	1	0	54.6694	2012-04-04	2011-12-22	2011-12-30	8	1	606	1	6	27.3676	75	10.6		0
67	1	1	6	2				150	90	19.6	4	8.8	7.6	6.1	5.2	221	0	0	0	0	0	0	0	0	0	0	0	0	0	1	1	0	54.6037		2014-03-14					0		54.6037				0
60	1	1	1	1	4.2	69	6.4	141	69	21.8	5	11.1	8.5	4.4	4.7	107	1	0	0	0	0	0	0	0	1	1	1	0	1	1	1	0	54.5708		2014-12-04					0		54.5708				0
68	1	1	2	1	3.6	71.7	5.2	130	64	26	5	10	9.5	2.8	6.9	148	1	0	1	0	0	1	0	0	0	0	0	0	0	0	0	0	54.5708		2014-12-05					0		54.5708				0
65	2	3	2	2	3.5	94.9	7.5	120	80	22.1	6	10.6	7.4	6.8	9.7	123	0	0	0	0	0	0	0	0	0	0	0	1	0	0	1	0	54.538		2014-04-02					0		54.538				0
48	1	1	2	2	4.2	111.9	12.6	112	66	25.4	2	11.7					0	0	0	0	0	0	0	0	0	0	0	0	0	1	0	0	54.5051		2014-11-18					0		54.5051				0
46	1	1	1	2	3.6	71.8	10.1	90	60	19.7	3	12.3	7.2	3.5	5.4	192	1	0	0	0	0	0	0	0	0	0	0	0	0	0	0	0	54.5051		2013-12-18					0		54.5051				0
61	2	3	3	1		69.6	12.2	122	75	24.5	5	10.5	11	4.9	6.4	139	0	0	0	0	0	0	0	0	1	1	0	0	1	1	0	0	54.5051		2014-03-12					0		54.5051	69.599999999999994	12.199999999999999		0
50	2	2	1	2				136	89	23.1	5	12.9	8.8	4.3	6.6	190	1	0	1	1	0	0	0	0	1	0	1	0	0	0	0	0	54.5051		2014-11-25					0		54.5051				0
73	1	1	6	2				130	80	24.2	6	10.9	8.5	5.2	5.6	174	0	0	0	0	0	0	0	0	1	0	1	0	0	1	0	0	54.5051		2014-02-18					0		54.5051				0
49	1	1	1	2	1.9	28	3.4	168	84	28.9	4	10.4	8.8	6.4			1	0	1	0	0	1	0	0	1	0	1	0	1	1	1	0	54.4394		2014-11-11					0		54.4394				0
54	2	3	1	1				125	64	19	8	10.2	10.1	2	2.4	169	1	1	0	0	0	0	0	0	1	0	1	0	1	1	0	0	54.4066		2014-12-05					0		54.4066				0
51	2	2	2	1				146	90	20.4	4	9.8	8.2	5.2	8.7	232	0	0	1	0	0	1	0	0	1	1	0	1	1	1	0	0	54.4066		2014-12-05					0		54.4066				0
79	1	1	2	1				145	87	19.8	5	10.9	7.9	5.8	7	164	0	0	1	0	1	0	0	0	1	0	1	0	0	0	0	0	54.3737	2011-11-18	2011-11-07	2011-11-10	3	1	501	1	5	17.347				0
64	1	1	2	2				108	73	23.6	4	11.4					0	0	0	0	0	0	0	0	0	0	0	0	0	1	0	0	54.308		2014-12-26					0		54.308				0
74	2	1	2	2		28.6	7.7	111	93	24.1	5	10.5	9	2.9		161	0	0	0	0	0	0	0	0	0	0	0	1	0	0	0	0	54.308		2014-08-21					0		54.308	28.600000000000001	7.7		0
48	2	1	2	2	4.5	89.1	10.5	120	80	27.4	3	12.2	8.1	3.1	6.7	191	1	0	0	0	0	0	0	0	1	1	0	0	1	1	1	0	54.2752		2013-12-11					0		54.2752				0
45	1	1	2	2				112	63	32.7	2	9.8					0	0	0	0	0	0	0	0	1	0	1	0	1	0	1	0	54.2752		2014-11-04					0		54.2752				0
56	1	1	2	2				187	93	24	3	9.7	8.6	8.1			0	0	0	0	0	0	0	0	1	0	1	1	1	1	0	0	54.2752		2014-11-04					0		54.2752				0
61	2	1	1	2				155	82	25.8	7	10.8					1	0	1	0	0	1	0	0	1	0	1	0	1	1	1	0	54.2752		2014-11-18					0		54.2752				0
47	1	1	2	2		18	1.4	135	90	23.8	2	11.8	9.2	3.7	6.7	167	0	0	0	0	0	0	0	0	1	1	0	0	0	1	0	0	54.2752		2013-12-18					0		54.2752				0
54	1	1	1	1		31	8.1	154	94	26.1	4	10	10	4.2	3.7	204	1	0	0	0	0	0	0	0	0	0	0	0	0	0	0	0	54.2752		2014-09-24					0		54.2752	31	8.1		0
49	1	1	3	1		55.4	9.8	150	80	24.1	3	10.1	9.4	4.4	5.8	174	0	0	0	0	0	0	0	0	1	0	1	0	1	1	0	0	54.2752		2014-06-25					0		54.2752	55.399999999999999	9.800000000000001		0
60	2	1	1	1	3.5	74.9	6.9	190	100	27.3	9	9.8	8.8	6.2	8.2	138	1	0	1	0	0	1	0	0	1	1	1	0	1	0	1	0	54.2094		2013-12-03					0		54.2094				0
63	2	1	6	1	3.1	79.2	10.7	117	79	22.3	4	11.7	9.5	5.5	7	133	0	0	0	0	0	0	0	0	1	0	1	0	1	0	0	0	54.2094	2013-08-28	2013-06-05	2013-06-06	1	1	101	1	1	46.193				0
57	2	3	6			68.5	10.8	170	90	18.6	4	11.3	9.1	4.9	4.9	178	0	0	0	0	0	0	0	0	0	0	0	0	0	1	0	0	54.2094		2014-06-25					0		54.2094	68.5	10.800000000000001		0
60	1	1	2	1		50	8.6	150	80	20	4	11.1	9.6	3	6.4	157	0	0	0	0	0	0	0	0	1	0	1	1	1	1	0	0	54.2094		2014-06-25					0		54.2094	50	8.6		0
59	1	1	4	1		67.1	8.4	150	80	20	4	10.9	9.9	4.6	5.5	193	0	0	1	1	0	0	0	0	1	0	1	0	1	0	0	0	54.2094		2014-06-25					0		54.2094	67.099999999999994	8.4		0
52	1	1	4	1		59.4	9.9	150	90	20.9	3	11.9	10.8	6.8	6.9	152	0	0	0	0	0	0	0	0	1	1	0	0	1	1	0	0	54.2094		2014-06-25					0		54.2094	59.399999999999999	9.9		0
68	2	3	1	1		66.4	6.1	140	80	21.6	10	11.2	9.5	3.8	7.4	182	1	0	0	0	0	0	0	0	1	0	1	1	0	0	0	0	54.2094		2014-06-25					0		54.2094	66.400000000000006	6.1		0
39	1	1	3	1				111	80	18.9	3	11.8	8.5	5.8	5.2	133	0	0	0	0	0	0	0	0	1	0	1	1	0	1	0	0	54.2094		2014-02-03					0		54.2094				0
68	2	3	3	1		48	8.4	160	90	27.4	5	11	9	4.2	5	161	0	1	0	0	0	0	0	0	1	0	1	1	0	0	0	0	54.2094		2014-06-25					0		54.2094	48	8.4		0
68	1	1	1	1		45.9	6	180	90	21.4	8	9.8	9.8	2.8	3.6	134	1	0	1	1	0	0	0	0	1	0	1	1	1	1	1	0	54.2094		2014-06-25					0		54.2094	45.899999999999999	6		0
45	1	1	6	2	3.7	107.7	12.8	149	102	20	2	9.9	8.1	5.6			0	0	0	0	0	0	0	0	1	0	1	0	1	1	0	0	54.1766	2012-03-29	2012-01-16	2012-01-25	9	1	501	1	5	20.3368				0
37	1	1	3	1		50.2	5.2	140	90	27.5	2	11	10.9	5.2	5.5	161	0	0	0	0	0	0	0	0	0	0	0	1	1	0	0	0	54.1766		2014-06-25					0		54.1766	50.200000000000003	5.2		0
40	2	1	1	2		50	10	110	80	27.4	4	9.5	9.2	4.3	5.5	128	1	0	1	1	0	0	0	0	0	0	0	0	1	0	0	0	54.1766	2014-10-29	2014-09-03	2014-09-04	1	1	103	1	1	53.0924	50	10		0
49	1	1	6	1				135	79	19.6	2	10.4	8.9	5.4	7.1	203	0	0	0	0	0	0	0	0	1	0	1	0	1	1	0	0	54.1766		2014-01-03					0		54.1766				0
60	1	1	6	1	3.9	94	12.3	173	94	22.1	6	11.9	10.1	6.4	11.4	132	0	0	0	0	0	0	0	0	1	0	1	0	1	1	1	0	54.1109	2010-08-02	2010-07-28	2010-08-02	5	1	202	1	2	11.3347	94	12.300000000000001		0
48	1	1	1	1				180	85	19.1	4	9.6	8.2	3.6	4.5	181	1	0	0	0	0	0	0	0	0	0	0	0	1	1	0	0	54.1109		2014-12-03					0		54.1109				0
20	2	1	6	1		34.6	11.6	150	80	20.1	2	11.5	10	5.3	5.4	92	0	0	0	0	0	0	0	0	1	0	1	0	1	1	0	0	54.1109		2014-06-25					0		54.1109	34.600000000000001	11.6		0
31	1	1	2	2		28.8	7.55	104	63	23.1	2	12.3	9.9	4.1	6.5	190	0	0	0	0	0	0	0	0	1	0	1	0	0	0	0	0	54.1109		2014-06-18					0		54.1109	28.800000000000001	7.55		0
36	1	1	6	2	2.9	48	3	160	90	21	2	9.4	8.3	4.3	6.3	196	0	0	0	0	0	0	0	0	1	0	1	0	0	0	0	0	54.078		2014-03-11					0		54.078				0
80	2	1	1	1		49.3	7.9	160	90	19.4	11	11.4	10.6	5.1	4.7	113	1	0	1	1	0	0	0	0	1	0	1	1	1	1	0	0	54.078		2014-06-20					0		54.078	49.299999999999997	7.9		0
71	2	2	1	1		47.5	7.9	170	90	21	9	11	9.7	3.2	4.9	139	1	0	1	1	0	1	1	1	1	1	0	1	1	0	0	0	54.078		2014-06-20					0		54.078	47.5	7.9		0
63	1	1	2	1	4.3	52.8	7.8	139	79	22.8	4	10.1	8.3	4.7	9.5	153	0	0	0	0	0	0	0	0	0	0	0	0	0	0	0	0	54.0452		2013-12-02					0		54.0452				0
52	2	1	2	2	4	96.6	11.4	130	90	22	3	9.6	9.5	5.1	8.2	134	0	0	0	0	0	0	0	0	0	0	0	1	1	1	0	0	54.0452		2013-12-04					0		54.0452				0
60	2	3	1	1	3.6	117.1	10.4	140	89	18	6	9.8	7.9	3.2	5.7	164	1	0	1	1	0	1	1	1	1	0	1	0	1	1	1	0	54.0452	2011-02-07	2010-11-15	2010-11-17	2	1	304	1	3	15.4086				0
57	1	1	2	1	3.4	56.4	6.8	140	90	20.4	3	11.6	7.6	6.9	6.4	141	0	0	0	0	0	0	0	0	1	0	1	0	1	1	0	0	54.0452		2014-02-03					0		54.0452				0
53	2	3	1	1	3.1	86.2	4.8	140	75	20.1	5	10.1	8.2	4.8	8.8	162	1	0	0	0	0	0	0	0	1	1	1	1	1	1	1	0	54.0452		2014-02-04					0		54.0452				0
63	2	1	2	1				130	79	21.6	5	12.1	10.4	5.5	8	185	0	0	1	1	0	0	0	0	1	1	1	0	1	0	1	0	54.0452		2013-12-02					0		54.0452				0
61	2	1	2	1				145	75	14.5	5	10.1	8.9	4.8	9.7	168	0	0	0	0	0	0	0	0	0	0	0	0	1	1	0	0	54.0452		2014-02-03					0		54.0452				0
42	1	1	2	2				130	90	20.8	2	7.2	9.1	5.6	10.4	145	0	0	0	0	0	0	0	0	1	1	0	0	1	1	0	0	54.0452		2013-12-11					0		54.0452				0
65	1	1	2	1		18.5	1.1	140	80	29.6	5	9.7	8.8	5.4	5	176	0	0	0	0	0	0	0	0	0	0	0	0	1	0	0	0	54.0452	2010-08-02	2010-02-19	2010-02-26	7	1	501	1	5	6.57084				0
46	2	1	3	1				140	86	22.4	2	9.5	8.6	5.8	6.8		0	0	0	0	0	0	0	0	1	1	1	1	1	1	0	0	54.0452		2014-01-07					0		54.0452				0
51	2	1	2	1				148	83	21.7	6	8.7	9.3	7.4	10.4	94	0	0	1	0	0	1	0	0	1	1	0	0	1	1	1	0	54.0452	2010-01-12	2009-10-07	2009-10-10	3	1	202	1	2	4.20534				0
45	2	1	3	2				120	80	21.2	3	10.3	8.8	4.9	6	168	0	0	0	0	0	0	0	0	1	0	1	1	1	1	0	0	54.0452	2013-09-25	2013-08-28	2013-09-25	28	1	605	1	6	50.5955				0
59	1	1	2	2	4.5	80.6	7.1	160	90	22.6	3	9.8	8.1	5.7	6.2	191	0	0	0	0	0	0	0	0	1	1	0	1	1	1	0	0	54.0123	2009-11-20	2009-10-26	2009-11-10	15	1	202	1	2	4.76386				0
54	1	1	2	2	3.2	69.7	14.8	148	72	24.5	3	10.5	6.1	7.5	6.9	151	0	0	0	0	0	0	0	0	0	0	0	1	1	0	0	0	54.0123		2014-08-26					0		54.0123	69.700000000000003	14.800000000000001		0
27	1	1	1	1	3	67.5	6.6	159	95	21.2	5	10	8.6	5.6	7.9	187	1	0	1	0	0	1	0	0	0	0	0	1	1	0	0	0	54.0123		2014-02-03					0		54.0123				0
79	2	1	1	1	5	99	5.9	140	78	21.5	7	7.7	8.6	4.6	8.3	106	1	0	0	0	0	0	0	0	0	0	0	1	1	1	1	0	53.9795		2014-03-04					0		53.9795				0
70	1	1	3	1	3.6	33.9	4.1	156	87	18.4	6	7.7	8.1	1.5	4.1	126	0	0	0	0	0	0	0	0	0	0	0	0	0	1	0	0	53.9795		2014-01-06					0		53.9795				0
58	2	2	1	2	3	18.1	1.7	150	90	28.7	6	11.3	8.2	4	6.8	140	1	0	1	0	1	0	0	1	0	0	0	1	1	0	0	0	53.9795		2013-12-09					0		53.9795				0
61	1	1	2	1		37.3	7.79			18	5	10.3	8.6	3.7	4.5	155	0	0	0	0	0	0	0	0	0	0	0	0	0	0	1	0	53.9795		2014-03-15					0		53.9795	37.299999999999997	7.79		0
62	1	1	5	1		52.8	8.6	143	67	23.1	4	9.8	9.2	2.9	5.4	177	0	0	0	0	0	0	0	0	1	0	1	0	1	1	0	0	53.9795		2014-03-15					0		53.9795	52.799999999999997	8.6		0
43	2	1	2	1				133	74	27.6	2	10.8	10.1	7.1	6.6	99	0	0	0	0	0	0	0	0	1	0	1	0	1	1	0	0	53.9795		2014-01-06					0		53.9795				0
66	2	1	5	1		53.6	10.2	150	70	24.1	7	10.9	9.1	6.3	5.1	161	1	0	0	0	0	0	0	0	0	0	0	0	0	0	0	0	53.9795	2010-08-17	2010-07-13	2010-07-23	10	1	405	1	4	9.92197	53.600000000000001	10.199999999999999		0
57	2	1	4	1		91.6	12.9	117	62	24.4	4	12.6	8.7	6.4	7.9	143	0	0	0	0	0	0	0	0	0	0	0	0	0	0	0	0	53.9795		2014-03-15					0		53.9795	91.599999999999994	12.9		0
61	2	3	2	1				122	65	20.7	4	10.3	7.9	6	10.7	139	0	0	0	0	0	0	0	0	0	0	0	1	0	1	1	0	53.9795		2014-03-04					0		53.9795				0
72	1	1	3	1		45.8	5.21	170	80	23.1	5	10.5	10.1	6	5.2	203	0	0	0	0	0	0	0	0	1	0	1	0	0	0	0	0	53.9795		2014-05-21					0		53.9795	45.799999999999997	5.21		0
58	2	3	2	1	4.6	68	12.9	135	70	22.1	7	9.3	8.4	4.4	8.3	140	0	0	1	0	0	1	0	0	1	1	0	0	0	0	0	0	53.9466		2015-01-12					0		53.9466	68	12.9		0
50	2	3	4	1	4.6	19	1.1	160	80	20.5	4	11	8.4	4	7.5	171	0	0	1	0	0	1	0	0	1	0	1	1	1	1	0	0	53.9466		2014-03-17					0		53.9466				0
64	2	1	6	1	4.5	67.8	8.4	107	62	19.8	6	8.6	8.1	2.8	6.7	148	0	0	0	0	0	0	0	0	0	0	0	1	0	0	0	1	55.5893		2013-12-07					0		53.9466	67.799999999999997	8.4		0
55	2	1	4	1	4.2	45	9.43	142	82	21.1	3	8.6	9.1	5.9	4.9	133	0	0	0	0	0	0	0	0	1	0	1	0	1	1	0	0	53.9466		2013-12-07					0		53.9466	45	9.43		0
80	2	3	1	1	3.8	118	9.9	140	60	18.6	11	10.2	7.4	7.4	7	371	1	0	1	1	0	1	1	0	1	1	1	1	1	1	0	0	53.9466	2010-12-14	2010-12-07	2010-12-10	3	1	202	1	2	4.3039	118	9.9		0
52	1	1	2	2	3.5	77.4	8.3	160	90	21.3	3	10.5	8.9	3.4	4.7	216	0	0	0	0	0	0	0	0	1	0	1	0	1	1	0	0	53.9466		2014-04-05					0		53.9466				0
57	2	2	2	2	3.2	37	6	150	90	24	8	11.1	7.6	3.3	5.1	150	1	0	1	1	0	0	0	0	1	0	1	1	1	0	0	0	53.9466	2013-08-07	2013-04-15	2013-04-24	9	1	202	1	2	33.347	37	6		0
45	2	2	1	2	2.7	127	16.7	115	80	24.3	3	9.4	8.2	8.3	6.6	145	0	0	0	0	0	0	0	0	1	0	1	0	1	1	1	0	53.9466		2014-09-22					0		53.9466	127	16.699999999999999		0
47	2	3	1	2	2.2	52.9	4.7	200	120	26.1	2	7.5	8	6.4	8.1	111	1	0	1	1	0	0	0	0	0	0	0	1	1	1	0	0	53.9466	2011-01-07	2010-11-09	2010-12-29	50	1	406	1	4	14.193				0
45	2	1	1	1	2.1	185.9	15.8	162	92	21.1	3	9.1	8.7	3.5	8.2	131	1	0	1	0	0	1	0	0	1	1	1	0	0	1	0	0	53.9466		2013-11-25					0		53.9466				0
52	2	1	5	2		49.7	11.8	124	69	19.6	4	11.5	9.1	4.8	6.5	158	0	0	1	0	0	1	0	0	1	0	1	0	1	1	0	0	53.9466		2014-03-15					0		53.9466	49.700000000000003	11.800000000000001		0
66	1	1	5	1		41.9	7.2	165	65	25.2	4	10.9	10.1	5.7	5.6	184	0	0	0	0	0	0	0	0	0	0	0	0	0	0	0	0	53.9466		2014-03-15					0		53.9466	41.899999999999999	7.2		0
50	2	1	2	1		49.3	12.32			25.3	3	10.4	7.8	3.8	7.2	107	0	0	0	0	0	0	0	0	0	0	0	0	0	0	0	0	53.9466	2011-07-08	2011-07-05	2011-07-07	2	1	406	1	4	21.6181	49.299999999999997	12.32		0
54	2	4	5	1		69.8	10	121	59	20.5	3	11.4	9.1	7.2	8.9	137	0	0	0	0	0	0	0	0	1	0	1	0	1	0	1	0	53.9466		2014-03-15					0		53.9466	69.799999999999997	10		0
51	1	1	5	2		45.3	9.49	120	70	22.6	3	10.2	7	4	5.8	145	0	0	1	1	0	1	0	0	0	0	0	0	0	0	0	0	53.9466		2014-03-15					0		53.9466	45.299999999999997	9.49		0
51	2	1	5	2							4						0	0	1	1	0	1	0	0	1	0	1	0	1	1	0	0	53.9466		2014-03-15					0		53.9466	ND	ND		0
53	1	1	6	2		44.9		104	75	23	5	11.8	9.3	7.5	7.1	162	1	0	0	0	0	0	0	0	0	0	0	0	0	0	0	0	53.9466		2014-03-15					0		53.9466	44.899999999999999	ND		0
70	1	1	6	2		53	9.99	150	70	21.4	5	11	7.5	3.4	5.7	176	0	0	1	0	0	1	0	0	1	0	1	0	1	1	1	0	53.9466		2014-03-15					0		53.9466	53	9.99		0
47	1	1	5	2				120	80		2	10.2	9.1	5.6	4.8	174	0	0	0	0	0	0	0	0	1	0	1	0	1	0	1	0	53.9466		2014-03-15					0		53.9466	nodata	nodata		0
59	1	1	5	2		65.2	8.3				3	8.6	9.2	4.6	4.1	197	0	0	0	0	0	0	0	0	1	0	1	0	1	1	1	0	53.9466		2014-03-15					0		53.9466	65.200000000000003	8.300000000000001		0
49	1	1	5	2		47.6	10.9	130	80	23.4	2	10.7	9.1	4.4	6.4	173	0	0	0	0	0	0	0	0	1	0	1	0	1	1	1	0	53.9466		2014-03-15					0		53.9466	47.600000000000001	10.9		0
63	1	1	3	1		75.1	11.06	161	89	20.4	4	9.8	9.2	5.8	9.7	164	0	0	0	0	0	0	0	0	0	0	0	0	0	1	0	0	53.9466		2013-12-07					0		53.9466	75.099999999999994	11.06		0
51	1	1	5	2		75.4	10.3			20	3	11.5	8.5	8.3	5.5	156	0	0	0	0	0	0	0	0	1	0	1	0	1	1	1	0	53.9466	2012-08-14	2012-04-09	2012-04-10	1	1	501	1	5	30.7844	75.400000000000006	10.300000000000001		0
57	1	1	6	2		57.3	10.77	90	60		3	12.7	9.2	4.9	7.2	235	0	0	1	0	0	1	0	0	1	0	1	0	0	1	0	0	53.9466	2013-04-15	2013-03-17	2013-04-12	26	1	202	1	2	42.0205	57.299999999999997	10.77		0
41	2	1	2	2		75.8	16.74	140	80	23.7	3	11.1	9.4	6.8	6.1		0	0	1	0	0	1	0	0	1	0	1	0	0	1	1	0	53.9466		2014-03-15					0		53.9466	75.799999999999997	16.739999999999998		0
50	1	1	3	2		56.3	14.18	110	70		2	10.7	10.2	5.9	6.7	216	0	0	1	0	0	1	0	0	1	0	1	0	0	1	0	0	53.9466		2014-03-15					0		53.9466	56.299999999999997	14.18		0
69	1	1	2	1		68	9.1	120	60	17.4	5	9.5	8.8	2.6	8	219	0	0	1	1	0	0	0	0	1	0	1	1	0	1	0	0	53.9466	2014-02-18	2013-12-27	2013-12-30	3	1	606	1	6	41.1663	68	9.1		0
54	2	4	5	2		43.7	16.9	120	70		3	10.9	9.1	4.6	7.3	164	0	0	0	0	0	0	0	0	0	0	0	0	1	1	1	0	53.9466		2014-03-15					0		53.9466	43.700000000000003	16.899999999999999		0
69	2	3	5	1		41.3	10.62	127	70	20.7	4	13.4	9.3	4.6	5.1	133	0	0	0	0	0	0	0	0	1	0	1	0	0	1	0	0	53.9466		2014-03-15					0		53.9466	41.299999999999997	10.619999999999999		0
55	1	1	1	2		37.1	10.68	130	70		6	8.7	9.8	2.6	5.6	152	1	0	1	0	0	1	0	0	0	0	0	0	0	0	0	0	53.9466		2014-03-15					0		53.9466	37.100000000000001	10.68		0
57	1	1	1	2		60	9.46	130	80		4	12.3	9.2	6.7	6.2	230	1	0	1	0	0	1	0	1	0	0	0	0	0	1	0	0	53.9466	2012-07-15	2012-05-18	2012-07-12	55	1	605	1	6	32.0657	60	9.460000000000001		0
39	2	1	5	2		58	16.2	120	70		2	10.5	8.9	4.5	6.6	177	0	0	0	0	0	0	0	0	1	0	1	0	0	1	1	0	53.9466		2014-03-15					0		53.9466	58	16.199999999999999		0
62	1	1	2	2		44.4	8.16	150	80		6	8.6	8.3	5	6.1	219	1	0	1	0	0	1	0	0	1	0	1	0	1	1	0	0	53.9466	2012-07-01	2012-06-22	2012-06-30	8	1	202	1	2	33.2156	44.399999999999999	8.16		0
63	1	1	5	2		70.7	13.58	120	70	23.1	5	10.6	8.7	7.4	7.4	197	0	0	1	0	1	1	0	0	1	0	1	0	0	1	1	0	53.9466		2014-03-15					0		53.9466	70.700000000000003	13.58		0
63	1	1	2	1		76.3	12.62	129	82	24.9	5	11.1	8.7	8	6.5	165	0	1	1	0	0	1	0	0	1	0	1	0	0	1	1	0	53.9466		2014-03-15					0		53.9466	76.299999999999997	12.619999999999999		0
70	1	1	6	2		35.4	6.55	120	70	20.4	7	9	10.9	4.2	4.8	240	0	0	1	0	0	1	0	0	0	0	0	0	0	0	0	0	53.9466	2013-09-13	2013-09-02	2013-09-13	11	1	501	1	5	47.5729	35.399999999999999	6.55		0
36	2	1	5	1		66.2	9.2	160	99	26	2	10.1	9.5	7.4	9.2	100	0	0	1	0	0	1	0	0	1	0	1	0	0	1	0	0	53.9466	2011-05-25	2011-05-21	2011-05-24	3	1	101	1	1	20.1396	66.200000000000003	9.199999999999999		0
53	2	1	1	1		46	9.5	151	77	22.2	3	11.1	9.5	3.2	5.9	140	0	0	0	0	0	0	0	0	1	0	1	0	1	0	0	0	53.9466		2014-03-15					0		53.9466	46	9.5		0
48	2	2	2	1		58.7	14.9	135	85	22.8	2	11.8	8.1	7.4	9.1	108	0	0	0	0	0	0	0	0	0	0	0	0	0	0	0	0	53.9466		2014-03-15					0		53.9466	58.700000000000003	14.9		0
64	2	1	2	1		65.6	12.32	121	62	25	4	11	8.4	5.7	6.2	135	0	0	1	0	0	1	0	0	0	0	0	0	1	1	0	0	53.9466		2014-03-15					0		53.9466	65.599999999999994	12.32		0
57	1	1	5	2		49	7.1	120	70		5	9.5	9.6	5.7	4.8	255	0	0	0	0	0	0	0	0	1	0	1	1	1	1	0	0	53.9466		2014-03-15					0		53.9466	49	7.1		0
69	2	1	5	2		64.7	12.6	130	80		9	10.9	9.2	7.2	6.3	176	1	0	1	1	1	0	0	0	1	0	1	0	1	1	0	0	53.9466	2011-08-13	2011-08-09	2011-08-12	3	1	104	1	1	22.768	64.700000000000003	12.6		0
41	2	1	2	2		47.3	14.73	130	70	22.7	6	7.4	10.3	4.4	4.9	152	0	0	1	0	0	1	0	0	1	1	1	1	1	1	0	0	53.9466		2014-03-15					0		53.9466	47.299999999999997	14.73		0
60	2	1	1	1		10.5	3.3	150	60	22	4	8.6	8.3	1.8	1.7	119	1	0	0	0	0	0	0	0	1	1	0	0	1	1	1	0	53.9466		2014-03-15					0		53.9466	10.5	3.3		0
57	1	1	1	2		32.6	8	130	80		6	11.7	9.3	3	5.7	198	1	0	1	0	0	1	0	0	1	0	1	0	0	0	0	0	53.9466		2014-03-15					0		53.9466	32.600000000000001	8		0
77	2	1	1	1		73.6	10.1	160	80	23.3	8	10.5	9.4	5.8	5.6	192	1	0	0	0	0	0	0	0	1	0	1	1	1	1	0	0	53.9466		2014-06-20					0		53.9466	73.599999999999994	10.1		0
60	1	1	6	1		77	11.9	140	80	28.7	3	10.5	9.3	5.8	7.4	157	0	0	0	0	0	0	0	0	0	0	0	0	0	1	0	0	53.9466		2014-10-10					0		53.9466	77	11.9		0
60	2	1	1	1		78	14.6	130	80	20.2	6	10.8	8.7	7.7	7.1	110	1	0	0	0	0	0	0	0	0	0	0	0	0	1	0	0	53.9466		2014-10-18					0		53.9466	78	14.6		0
43	1	1	5	2		47	5.58	120	80		2	12.3	9.2	2.8	7	182	0	0	1	0	0	1	0	0	0	0	0	1	0	0	0	0	53.9466		2014-03-15					0		53.9466	47	5.58		0
40	2	1	1	2		41.1	8	130	80		3	11.8	8.9	4.2	6.4	184	1	0	0	0	0	0	0	0	1	0	1	0	0	1	0	0	53.9466		2014-03-15					0		53.9466	41.100000000000001	8		0
44	1	1	3	2		49	10.5	160	80	22.5	2	9.3	8.1	5.3	4.8	162	0	0	1	0	1	0	0	0	1	0	1	0	1	1	1	0	53.9466	2013-02-07	2012-06-01	2012-06-04	3	1	501	1	5	22.9979	49	10.5		0
45	2	1	1	2		57	16.6	140	80		2	9	8.4	4.5	7.6	125	0	0	0	0	0	0	0	0	1	0	1	0	1	1	1	0	53.9466		2014-03-15					0		53.9466	57	16.600000000000001		0
63	1	1	1	1	3.5	31.7	8.1	150	90	21	7	10.8	9.7	4.4	5.7	118	1	0	0	0	0	0	0	0	0	0	0	0	0	0	0	0	53.9138		2014-06-20					0		53.9138	31.699999999999999	8.1		0
50	1	1	6	1		51	8.8	110	60	20.5	3	12.9	9.3	6.5	7	151	0	0	0	0	0	0	0	0	0	0	0	0	0	0	0	0	53.9138		2014-06-02					0		53.9138	51	8.800000000000001		0
51	1	1	6	1		72.6	9.8	160	80	21.6	3	9.6	9.7	4.2	4.9	213	0	0	0	0	0	0	0	0	1	0	1	1	0	0	0	0	53.9138		2014-06-20					0		53.9138	72.599999999999994	9.800000000000001		0
66	2	2	1	1				130	70	28.9	8	10.6	10.6	6.7	8.8	146	1	0	1	0	1	0	0	0	1	0	1	1	0	0	0	0	53.9138		2014-03-07					0		53.9138				0
53	2	1	2	1		68.5	11.29	160	90	19	4	11.5	8.9	4.1	8.4	168	0	0	0	0	0	0	0	0	1	0	1	0	1	1	0	0	53.9138		2014-07-07					0		53.9138	68.5	11.289999999999999		0
53	1	1	2	2		54	3.7			22.4	3	10.3	9.5	4.2	5.8		0	0	0	0	0	0	0	0	0	0	0	0	0	1	0	0	53.9138		2014-07-04					0		53.9138				0
56	1	1	2	1	3.19	60	8.44	140	88	22.5	3	11.1	8.8	5.1	6.2	132	0	0	0	0	0	0	0	0	0	0	0	0	0	0	0	0	53.8809	2013-10-22	2013-04-10	2013-04-25	15	1	307	1	3	45.1088				0
46	1	1	1	1	2.7	96	9	140	80	21.7	6	11.7	8.7	6.5	6.2	222	1	0	0	0	0	0	0	0	0	0	0	1	0	1	0	0	53.8809		2015-01-16					0		53.8809	96	9		0
50	2	2	6	1		82	10.8	150	90	19.2	6	11.1	9.8	6.2	7.2	146	0	1	1	0	1	1	0	0	1	0	1	0	1	1	0	0	53.8809		2014-06-20					0		53.8809	82	10.800000000000001		0
41	1	1	3	2		61.7	8.8	131	71	20.4	2	9.8	9.8	6.4	7.5	151	0	0	0	0	0	0	0	0	0	0	0	0	1	0	0	0	53.8809		2014-07-24					0		53.8809	61.700000000000003	8.800000000000001		0
34	1	1	3	2	4.4	45	6.9	140	80		2	9.5	8.4	4	6.9	171	0	0	0	0	0	0	0	0	0	0	0	0	0	0	0	0	53.848		2014-09-13					0		53.848	45	6.9		0
67	2	3	1	1	2.5	53.4	5.6	142	65	21.2	6	9.2	8.1	4.4	6.4	185	1	0	0	0	0	0	0	0	1	0	1	0	1	1	1	0	53.848		2014-01-02					0		53.848				0
50	2	1	3	2		54.2	16	126	68	28.3	3	10.1	8.5	6.2	7.7	153	0	0	0	0	0	0	0	0	1	0	1	0	1	0	1	0	53.848		2014-08-22					0		53.848	54.200000000000003	16		0
62	1	1	1	1	3.5	35.5	2.9	165	79	23.5	8	11	10.4	4.6	6.1	226	1	0	1	0	0	1	0	0	0	0	0	1	0	0	0	0	53.8152		2014-03-04					0		53.8152				0
43	1	1	6	2	3.4	47.4	8.9	154	111	24	2	11.3	8.6	4.6	7.7	209	0	0	0	0	0	0	0	0	1	0	1	0	1	0	0	0	53.8152		2014-08-14					0		53.8152	47.399999999999999	8.9		0
57	2	3	3	1	1.9	76.7	11.4	139	73	20.1	6	9.8	8.6	11.3	11	98	0	0	0	0	0	0	0	0	1	1	0	0	1	1	1	0	53.8152		2014-03-03					0		53.8152				0
43	2	3	2	1		76.7	14.89	144	84	21.8	2	10.7	8.3	7.3	6.7	169	0	0	0	0	0	0	0	0	1	1	0	1	1	0	0	0	53.8152		2014-01-13					0		53.8152	76.700000000000003	14.890000000000001		0
51	1	1	1	2		34.3	7.1	140	70	18.6	6	8.1	8.9	5.4	5.4	288	1	0	0	0	0	0	0	0	1	0	1	0	1	0	0	0	53.8152		2014-08-20					0		53.8152	34.299999999999997	7.1		0
52	2	1	2	2	3.8	80.5	13.4	90	60	25.4	3	9.1	8.9	4.6	6.2	181	0	0	0	0	0	0	0	0	1	1	0	1	1	1	0	0	53.7823		2014-02-11					0		53.7823				0
64	1	1	3	2		35.8	4.1	112	66	20.8	4	11.3	9	4.1	8.7	194	0	0	0	0	0	0	0	0	1	0	1	1	0	1	0	0	53.7823		2014-07-21					0		53.7823	35.799999999999997	4.1		0
39	2	2	2	2				140	95	21.3	2	8.7	8.2	5.1	6.2	189	0	0	0	0	0	0	0	0	1	1	0	1	1	1	0	0	53.7823		2013-12-03					0		53.7823				0
42	1	1	1	2	4.1	49.8	10.4	129	75	20.6	5	9.9	9	6.5	7.4	169	1	0	0	0	0	0	0	0	0	0	0	1	1	0	0	0	53.7495		2014-08-20					0		53.7495	49.799999999999997	10.4		0
36	2	1	3	2	3.6	100	14.7	150	93	17.4	3	10.3	9.8	5.5	6.9	182	0	0	0	0	0	0	0	0	1	1	0	1	1	0	0	0	53.7495		2014-02-25					0		53.7495				0
45	1	1	6	1		87.6	13.6	170	90	18.2	2	10.9	12	6.5	9.3	120	0	0	0	0	0	0	0	0	0	0	0	0	0	1	0	0	53.7495		2014-07-14					0		53.7495	87.599999999999994	13.6		0
54	2	3	1	1	3.1	54	1.5	160	80	15.1	6	7.8	7.4	3	7.4	133	1	0	1	1	0	0	0	0	0	0	0	0	0	0	0	1	50.0698		2014-06-26					0		53.6509				0
32	1	1	1	2	3.2	49.8	2.9	80	50	18.7	4	17	10.6	7.9	8.5	176	1	0	0	0	0	0	0	0	0	0	0	0	0	0	0	0	53.6181		2014-03-05					0		53.6181				0
20	1	1	6	1		42	8.5			17.6	2	12.6	9.8	7.1	6.4	119	0	0	0	0	0	0	0	0	1	0	1	0	1	1	1	0	53.6181		2014-02-18					0		53.6181	42	8.5		0
48	1	1	2	2		19.4	9.5	141	82	20.1	2	10	9.4	4.9	6.5	143	0	0	0	0	0	0	0	0	0	0	0	0	1	0	1	0	53.5852		2014-08-05					0		53.5852	19.399999999999999	9.5		0
34	1	1	2	2	3.4	50.1	12.8	115	69	22.2	2	7.9	10.7	5.8	5.8	212	0	0	0	0	0	0	0	0	1	1	1	0	0	1	0	0	53.5524		2013-12-11					0		53.5524	50.100000000000001	12.800000000000001		0
34	2	2	2	2	3.1	86.4	12.4	140	90	23.9	3	12.1	9.4	5.2	5.9	163	0	0	0	0	0	0	0	0	0	0	0	0	1	1	0	0	53.5524		2014-02-04					0		53.5524				0
32	1	1	6	1		66	10	110	80	21.6	2	13.4	8.3	5.9	7.6	179	0	0	0	0	0	0	0	0	0	0	0	0	0	0	0	0	53.5524		2014-05-08					0		53.5524	66	10		0
56	2	3	1	2	4.2	36	10.6	130	70	23	6	12.5	8.4	4.7	6.4	198	1	0	1	1	0	0	0	0	0	0	0	1	1	1	1	0	53.5195		2014-09-16					0		53.5195	36	10.6		0
48	1	1	2	2	4	42.8	9.8	116	69	22.9	5	11.2	8.9	5.2	7.7	137	1	0	0	0	0	0	0	0	1	0	1	1	1	0	0	0	53.5195		2014-08-05					0		53.5195	42.799999999999997	9.800000000000001		0
46	1	1	6	1		61.1	10	150	90	20.1	3	9.9	8.8	5.8	4.6	155	0	0	0	0	0	0	0	0	0	0	0	0	0	1	0	0	53.4867		2014-06-03					0		53.4867	61.100000000000001	10		0
36	2	3	2	2	3.7	64.5	17.8	174	108	21.8	2	12.5			8.2		0	0	0	0	0	0	0	0	1	1	1	0	1	0	0	0	53.4209		2014-07-04					0		53.4209	64.5	17.800000000000001		0
69	2	3	6	2		40.6	7.9	91	60	22.5	4	10.8	7.7	3.1	6.9	182	0	0	0	0	0	0	0	0	0	0	0	1	0	0	0	1	53.4209		2014-08-09					0		53.4209	40.600000000000001	7.9		0
62	1	1	1	1				160	90	21.4	8	9.8	8.8	4.1	8.7	150	1	0	0	0	0	0	0	0	0	0	0	0	0	0	0	1	55.3593	2012-03-22	2012-03-07	2012-03-19	12	1	201	1	2	28.5832				0
58	2	1	1	2	2.6	40.7	3.7	110	70	23.6	4	9.8	8.4	2.7	4.9	187	1	0	0	0	0	0	0	0	0	0	0	1	1	1	0	0	53.3552	2013-08-12	2013-08-01	2013-08-12	11	1	406	1	4	46.7187				0
49	1	1	3	2	1.7	40.1	9.3	110	70	20.8	2	11.7	8.7	3.7	6.8	190	0	0	0	0	0	0	0	0	1	1	1	0	1	0	1	0	53.3552	2012-08-13	2012-08-13	2012-09-07	25	1	401	1	4	30.5873	40.100000000000001	9.300000000000001		0
58	1	1	6	1		64.5	8.6	120	90	22.6	4	10.1	8.8	3.3	6.9	143	0	0	0	0	0	0	0	0	0	0	0	0	0	0	0	0	53.3552		2014-05-02					0		53.3552	64.5	8.6		0
33	2	3	5	1		73.7	9.6	180	90	19.6	2	11.9	9.5	10.5	9.5	85	0	0	0	0	0	0	0	0	1	0	1	0	1	1	1	0	53.3552		2014-05-02					0		53.3552	73.700000000000003	9.6		0
79	2	3	1	1		63.8	9.1	120	80	20.7	9	10.4	8.9	4.6	5.9	144	1	0	0	0	0	0	0	0	0	0	0	0	0	0	0	0	53.3552		2014-05-02					0		53.3552	63.799999999999997	9.1		0
43	2	1	2	2		88.9	13.3	145	90	22.3	6	9.1	8.1	8	8.1	199	0	0	0	0	0	0	0	0	1	0	1	0	1	0	1	0	53.3552		2014-08-04					0		53.3552	88.900000000000006	13.300000000000001		0
50	1	1	6	1		52.7	3.3	130	80	20.4	3	10.5	8.9	3.6	8.4	178	0	0	0	0	0	0	0	0	0	0	0	1	0	0	0	0	53.3552		2014-05-02					0		53.3552	52.700000000000003	3.3		0
44	2	2	3	1				151	97	23.3	2	10.6	8.8	5.2	9.6	112	0	0	0	0	0	0	0	0	1	0	1	0	0	1	0	0	53.3552		2014-10-27					0		53.3552				0
72	2	1	1	1		74	12.1	160	72	21.1	8	11.9	8.6	4.4	5.7	146	1	0	0	0	0	0	0	0	1	1	0	0	0	1	0	0	53.3224		2014-05-01					0		53.3224	74	12.1		0
44	1	1	3	2		55.8	9.8	117	79	21.8	2	10.8	9.9	4.9	8.9	170	0	0	0	0	0	0	0	0	1	0	1	1	0	0	0	0	53.3224		2014-08-05					0		53.3224	55.799999999999997	9.800000000000001		0
54	1	1	6	1		31.3	7.8	120	80	19.2	6	11.2	9	5.3	6.3	137	0	0	0	0	0	0	0	0	0	0	0	1	0	0	0	0	53.2238		2014-05-02					0		53.2238	31.300000000000001	7.8		0
51	1	1	2	1		40	5.54	120	80	26.7	4	11.1	8.8	4.4	6.3	142	0	0	0	0	0	0	0	0	0	0	0	1	0	1	0	0	53.2238		2014-05-02					0		53.2238	40	5.54		0
48	1	1	6	1				146	70	21.8	2	8.9	9.9	7.5	5.4	97	0	0	1	1	0	0	1	0	0	0	0	0	1	1	1	0	53.191	2010-01-06	2009-08-20	2009-08-25	5	1	301	1	3	0.722793				0
34	2	2	2	1		63.8	11.4	150	90	20.3	2	13.3	9.2	5.1	5.8	129	0	0	0	0	0	0	0	0	0	0	0	0	1	1	0	0	53.191		2014-05-01					0		53.191	63.799999999999997	11.4		0
64	1	1	1	1		98.3	9.68	140	90	22.4	6	12	9.3	3.5	7	176	1	0	0	0	0	0	0	0	0	0	0	0	1	0	0	0	53.191		2014-05-01					0		53.191	98.299999999999997	9.68		0
71	1	1	1	1		41.7	4.55	132	75	28	8	11.1	8.6	5.1	6.7	177	1	0	0	0	0	0	0	0	0	0	0	1	0	0	0	0	53.191		2014-05-01					0		53.191	41.700000000000003	4.55		0
54	1	1	2	1	2.6	78	5.9	150	90	23.7	4	11.6	9.1	5.3	6.9	166	0	0	1	0	1	0	0	0	1	0	1	0	0	1	0	0	53.1253		2014-05-02					0		53.1253				0
58	1	1	2	2	2.3	58	10	174	87	21.9	6	10.7	7.8	5.5	6.4	173	1	0	0	0	0	0	0	0	1	0	1	1	1	0	1	0	53.1253		2014-07-25					0		53.1253	58	10		0
30	2	2	5	1		64.6	10.9	150	80	16.2	2	10.2	8.4	5.1	5.9	105	0	0	1	0	0	1	0	0	1	1	0	0	1	1	0	0	53.0595		2014-05-01					0		53.0595	64.599999999999994	10.9		0
37	2	2	2	2	3.4	57.5	15.8	129	78	24.2	2	11.5	8.2	7.4	6.8	136	0	0	0	0	0	0	0	0	1	0	1	0	1	1	0	0	52.8953	2013-11-08	2013-08-30	2013-08-31	1	1	410	1	4	50.6612	57.5	15.800000000000001		0
63	1	1	4	2		52.2	6.3	136	79	26	4	10.7	8.8	5.3	7.1	237	0	0	0	0	0	0	0	0	1	0	1	1	1	0	0	0	52.6324		2014-07-09					0		52.6324	52.200000000000003	6.3		0
52	1	1	1	2		58	9.7	159	84	19.9	4	10.2	8.7	5.7	6.8	202	1	0	0	0	0	0	0	0	0	0	0	0	1	0	0	0	50.6283		2013-09-05					0		50.6283	58	9.699999999999999		0
42	2	2	1	1	3.6	57.2	9.4	140	80	41.3	4	10.2	9.2	8.2	11	130	1	0	1	0	0	1	0	0	0	0	0	0	0	0	0	0	59.9261	2014-03-05	2014-02-11	2014-02-13	2	1	301	1	3	52.5339			48	1
19	2	3	6	2	3.7	69.7	17.9	138	86	21	2	9.9	9.5	7	8.2	193	0	0	1	0	0	0	1	0	0	0	0	0	0	0	0	0	50.2012		2013-09-06					0		50.2012	69.700000000000003	17.899999999999999		0
70	2	3	4	1				130	80	25.1	5	10.3	8.2	3	6.2	146	0	0	0	0	0	0	0	0	0	0	0	1	0	0	0	1	65.2156	2013-08-19	2013-04-10	2013-04-15	5	1	304	1	3	43.6961			76	1
68	2	1	4	1				122	55	16	6	13.2	9	5.3	8.8	117	0	0	1	1	0	1	0	0	0	0	0	1	1	0	1	0	49.117	2013-11-01	2013-10-18	2013-11-01	14	1	501	1	5	49.0185				0
36	2	2	2	1	3.8	110	15.4	170	90	29.4	2	10.8	9	7	8.2	186	0	0	0	0	0	0	0	0	1	1	1	0	1	0	0	0	48.9856		2014-01-02					0		48.9856				0
38	2	2	6	2		37	8.8	130	80		2	10.4	9	6.9			0	0	0	0	0	0	0	0	0	0	0	1	0	0	0	0	48.8871		2014-06-30					0		48.8871	37	8.800000000000001		0
68	1	1	2	1				146	89	28.8	5	11.1	9.1	9.1	9.1	194	0	0	0	0	0	0	0	0	1	0	1	0	1	0	0	0	48.8542		2014-11-10					0		48.8542				0
44	1	1	1	1				132	62	21.4	6	9.6	9.8	4	8.7	162	1	0	1	0	1	0	0	0	0	0	0	0	0	1	0	0	48.7885	2010-10-04	2010-05-25	2010-05-25	0	1	602	1	6	8.50924				0
73	2	3	1	1				131	68	18	8	10.1	9.2	2.9	8.4	168	1	0	0	0	0	0	0	0	1	0	1	1	1	1	0	0	48.7556		2014-10-28					0		48.7556				0
29	2	1	6	2				130	85		2	9	9	7.2	9.7	226	0	0	0	0	0	0	0	0	0	0	0	1	1	1	0	0	48.7556		2014-11-13					0		48.7556				0
73	1	1	4	1		29.2	5.4	140	80	17.1	5	9.9	8.6	5.4	4.6	170	0	0	0	0	0	0	0	0	1	0	1	1	1	0	0	0	48.7228		2014-01-10					0		48.7228	29.199999999999999	5.4		0
40	1	1	1	2		36.1	8.5	144	73	20	6	9	8.5	3.7	5.7	240	1	0	0	0	0	0	0	0	1	0	1	0	0	1	0	0	48.6571	2010-03-04	2010-01-14	2010-02-06	23	1	501	1	5	7.12936	36.100000000000001	8.5		0
58	1	1	1	2		48	8.9	120	80	25.6		10.5	9	5	7.3	146	1	0	0	0	0	0	0	0	1	0	1	0	0	0	0	0	48.6571		2014-07-14					0		48.6571	48	8.9		0
39	1	1	3	2				140	100	21.5	2	10.1	8.8	5.1	5.7	230	0	0	0	0	0	0	0	0	0	0	0	0	0	1	0	0	48.6571		2014-12-08					0		48.6571				0
70	2	3	1	1				150	50	23.3	9	10.1	9.8	5.7	7.4	132	1	0	1	1	0	0	0	0	1	0	1	1	1	1	1	0	60.0903		2014-09-11					0		60.0903			76	1
59	1		1	2	2.7	27.1	2.6	140	80	23.6	5	10.3	8.3	4.3	5.6	175	1	0	0	0	0	0	0	0	0	0	0	0	1	1	0	0	48.5585		2014-11-18					0		48.5585				0
71	1	1	1	1	3.7	70.7	5.2	141	65	28.9	6	8.8	10.7	2.5	5.3	136	1	0	0	0	0	0	0	0	1	0	1	1	1	1	1	0	48.4928	2012-08-26	2012-08-20	2012-08-26	6	1	405	1	4	35.0883				0
57	2	3	1	1	2.6	111.9	13.1	130	60	21.6	7	10.7	9.7	3.7	7.5	154	1	0	1	0	0	1	0	0	1	0	1	1	0	1	1	0	48.4928		2013-10-02					0		48.4928				0
50	2	3	2	2	3.3	84	11.1	140	90	23.7	3	10.1	9.6	3.9	10.2	127	0	0	0	0	0	0	0	0	0	0	0	1	0	0	0	0	48.46		2013-09-17					0		48.46				0
38	1	1	5	1				136	79	22.7	2	12	8.1	6.9	8.1	132	0	0	0	0	0	0	0	0	1	0	1	1	0	1	0	0	48.46		2014-10-01					0		48.46				0
43	2	1	2	1				136	94	23.2	3	12.4	9.7	8.1	8.2	148	0	0	0	0	0	0	0	0	1	0	1	0	1	1	1	0	48.4271		2014-10-17					0		48.4271				0
59	1	1	6	1	4.5	126	10.6	180	100	23.1	4	9.6	9.4	3	8.8	189	0	0	0	0	0	0	0	0	1	0	1	0	1	1	0	0	48.3943		2013-12-15					0		48.3943				0
64	2	3	1	2	4.5	39.7	5.74	130	70	24.2	3	14.5	8.7	2.5	6.1	215	1	0	1	0	0	0	0	1	1	0	1	1	1	0	0	0	48.3943		2013-12-12					0		48.3943	39.700000000000003	5.74		0
53	1	1	3	2				140	90	23.8	3	9.5	9.7	4.1	6.8	263	0	0	0	0	0	0	0	0	1	0	1	0	1	1	0	0	48.3943		2014-12-11					0		48.3943				0
60	1	1	2	2		69	12.9	150	100		5	10.3	9	5.1	9.1	265	0	0	0	0	0	0	0	0	0	0	0	0	0	0	0	0	48.3614		2014-05-29					0		48.3614	69	12.9		0
36	2	2	3	2				140	80	21.7	3	9.5	8.8	5.3	5.1	140	0	0	0	0	0	0	0	0	1	0	1	0	1	1	0	0	48.3285		2013-08-07					0		48.3285				0
70	1	1	6	1				136	67	15.9	5	10.7	8.8	4.9	5.5	99	0	0	0	0	0	0	0	0	1	0	1	1	0	0	0	0	48.2957		2014-09-02					0		48.2957				0
47	2	3	3	1				170	113	21.8	2	11.1	9.7	4.7	6.6	145	0	0	0	0	0	0	0	0	0	0	0	1	0	0	0	0	48.2957		2014-09-02					0		48.2957				0
36	1	1	6	1				166	122	19	2	10.5	8.5	5.5	8.9	111	0	0	0	0	0	0	0	0	1	0	1	1	0	1	0	0	48.2957		2014-09-02					0		48.2957				0
63	1	1	1	1		58.1	6.1	159	84	21.4	6	11	10.1	4.7	6.6	197	1	0	1	1	0	0	0	0	0	0	0	0	0	0	0	0	48.2957		2014-09-02					0		48.2957				0
36	1	1	3	1				117	75	16.8	2	10	8.3	3.4	6.6	182	0	0	0	0	0	0	0	0	0	0	0	0	0	1	0	0	48.2957		2014-09-02					0		48.2957				0
59	1	1	3	1				133	66	25	6	10.3	9.7	5.1	8.2	246	0	0	0	0	0	0	0	0	0	0	0	0	0	0	0	0	48.2957	2013-04-04	2013-01-01	2013-01-19	18	1	605	1	6	28.2875				0
43	2	3	3	2				120	80	23.6	2	10	10.6	4.9	8.4	155	0	0	0	0	0	0	0	0	1	0	1	1	1	1	0	0	48.2957		2014-11-20					0		48.2957				0
36	2	3	6	1		40	4.9	124	77	21.3	3	8.7	9.9	8.1	12.9	168	0	0	1	0	1	0	0	1	0	0	0	0	0	0	0	0	48.2957		2014-10-28					0		48.2957				0
28	1		3	1		81.6	4.2	131	100	17.9	2	8.7	8.7	5.1	7.5	156	0	0	0	0	0	0	0	0	0	0	0	0	0	1	0	0	48.2957		2014-09-02					0		48.2957				0
58	1	1	3	2				90	60	25.1	3	9.4	9.8	4.6	7.1	185	0	0	0	0	0	0	0	0	1	0	1	0	0	0	0	0	48.2957		2014-11-20					0		48.2957				0
46	1	1	3	1				140	86	24.2	2	9.2	8.2	4.6	5.9	151	0	0	0	0	0	0	0	0	0	0	0	0	0	1	0	0	48.2957		2014-10-17					0		48.2957				0
68	1	1	1	1				159	82		6	10.4	9.2	2.7	5.2	170	1	0	0	0	0	0	0	0	0	0	0	0	0	1	0	0	48.2957		2014-09-02					0		48.2957				0
36	1		1	2				160	100	21.2	4	5.9	7.1	7.3	7.4	148	1	0	0	0	0	0	0	0	0	0	0	1	1	1	0	0	48.2957	2012-05-07	2011-09-20	2011-09-28	8	1	405	1	4	10.2834				0
40	2	3	1	1				130	88	21.2	5	10.5	10.2	5.4	7.1	203	1	0	0	0	0	0	0	0	0	0	0	0	0	0	0	0	48.2957		2014-09-02					0		48.2957				0
46	1	1	1	2	2.2	93.2	10.5	150	90	22.8	3	8.9	8.4	4.6	5.8	164	1	0	1	1	0	0	0	0	1	0	1	0	1	1	0	0	48.2628	2009-10-26	2009-10-15	2009-10-20	5	1	104	1	1	1.37988				0
49	2	2	2	1	3.3	30	3.2	140	80	21.3	3	11.7	7.6	8.1	14.5	205	0	0	0	0	0	0	0	0	0	0	0	0	0	1	0	0	48.23		2013-12-10					0		48.23				0
53	1	1	1	1	2.9	26.9	2	161	76	24.1	6	9	9.3	4.2	6.3	180	1	1	0	0	0	0	0	0	1	1	0	1	1	1	0	0	48.23	2013-03-13	2012-12-01	2012-12-08	7	1	410	1	4	27.4661				0
48	2		6	1				128	82	25.3	2	11.1	8.4	7.5	8.8	176	0	0	0	0	0	0	0	0	1	1	0	0	0	0	0	0	48.23		2014-10-27					0		48.23				0
47	1	1	1	1		48	6.1			16.2	4	10.2	10	3.7	5.4	163	1	0	0	0	0	0	0	0	0	0	0	0	0	0	0	0	48.23		2015-01-12					0		48.23	48	6.1		0
66	1	1	3	1				152	81	20.4	4	11.5	9.4	4.1	7.2	199	0	0	0	0	0	0	0	0	0	0	0	1	0	1	0	0	48.23		2014-08-25					0		48.23				0
38	1	1	3	1				98	65	18.3	3	9.1	8	6.1	8.4	188	0	0	1	1	0	0	0	0	0	0	0	0	0	0	0	0	48.1971		2013-09-03					0		48.1971				0
36	2	3	3	1		67	5.8	180	90	18.4	3	12.8	9.2	5.5	6.1	168	0	0	0	0	0	0	0	0	1	0	1	0	1	1	0	0	48.1971		2013-12-03					0		48.1971				0
68	2	3	1	1				147	76	21.1	6	10.7	8.8	4.9	5.5	99	1	0	1	1	0	0	0	0	1	0	1	1	0	1	0	0	48.1971	2011-03-03	2010-09-15	2010-09-17	2	1	103	1	1	0.887064				0
72	2	1	1	1	4.3	42	5.5	160	80	26.6	8	11.3	9	3.4	7.4	159	1	0	1	1	0	0	0	0	1	0	1	0	1	1	0	0	48.1643		2013-12-02					0		48.1643				0
63	2	1	1	1	4	141	11.4	140	90	24.8	7	11.4	9.9	4.9	5.5	149	1	0	0	0	0	0	0	0	0	0	0	0	0	1	1	0	48.1643		2013-12-02					0		48.1643				0
50	1	1	1	1	3.9	80.9	9.7	150	90	20.3	7	10.1	9.3	5.5	6.4	161	1	0	0	0	0	0	0	0	1	0	1	0	1	1	0	0	48.1643		2013-12-02					0		48.1643				0
48	1	1	1	1	3.3	74	10.3	170	90	24	5	10	10.3	5.3	6.1	144	1	0	0	0	0	0	0	0	1	0	1	0	1	1	0	0	48.1643		2013-12-02					0		48.1643				0
53	1	1	1	1	2.8	89	8.5	150	100	21.3	6	9.7	9	4.1	5.6	158	1	0	1	1	0	0	0	0	1	1	1	0	1	0	0	0	48.1643		2013-12-02					0		48.1643				0
34	1	1	3	1				170	100	28.6	2	11.1	9.2	4.1	7	153	0	0	0	0	0	0	0	0	1	0	1	0	1	1	0	0	48.1643		2013-12-02					0		48.1643				0
37	1	1	6	1		32	2.6	150	90	20.1	2	11.1	9.2	1.9	6.8	147	0	0	0	0	0	0	0	0	0	0	0	0	0	0	0	0	48.1643		2013-12-02					0		48.1643				0
62	1	1	3	1		72	3.4	140	80	17.3	4	10.6	9.6	2.6	4.7	170	0	0	0	0	0	0	0	0	1	1	1	0	1	1	1	0	48.1643		2013-12-02					0		48.1643				0
63	2	3	3	1		66.8	8	142	87	20.5	4	10.33	9.1	3.7	7.1	149	0	0	1	0	0	0	1	0	0	0	0	1	0	0	0	0	48.1643		2014-08-25					0		48.1643				0
62	1	1	2	1		82	4.6	160	90	17.2	4	9.1	9.8	4.2	4.9	106	0	0	0	0	0	0	0	0	1	1	1	0	1	1	0	0	48.1643		2013-12-02					0		48.1643				0
49	1	1	2	1				150	80	29.1	6	9	8.6	5.6	7.3	196	1	0	0	0	0	0	0	0	0	0	0	0	0	0	0	0	48.1643		2013-12-02					0		48.1643				0
46	2	3	6	1		49	2.3	120	70	19.8	6	11.2	8.9	3.4	8.1	155	0	0	0	0	0	0	0	0	0	0	0	0	0	0	0	0	48.1643		2013-12-02					0		48.1643				0
66	1	1	1	1				160	90	28.1	8	11.4	8.7	5.1	6.5	147	1	0	1	1	0	0	0	0	0	0	0	1	0	1	0	0	48.1643		2013-12-02					0		48.1643				0
66	1	1	1	1		51	8	170	105	27.1	10	9.5	9.7	2.7	6.4	160	1	0	1	1	0	0	0	0	0	0	0	0	1	1	0	0	48.1314	2013-04-01	2012-01-25	2012-01-25	0	1	101	1	1	18.0041	51	8		0
53	1	1	2	1				130	66	28.2	3	10.3	8.5	5.5	10.4	188	0	0	0	0	0	0	0	0	0	0	0	0	0	0	0	0	48.1314		2014-10-17					0		48.1314				0
57	2	1	1	1				120	72	24	5	11.6	8.9	3.8	7.3	180	1	0	1	1	1	0	0	0	0	0	0	1	0	0	0	0	48.1314	2011-10-03	2011-04-04	2011-04-06	2	1	103	1	1	7.52361				0
62	1	1	1	2	4.4	33.3	9.94	70	50	23.5	8	10.5	12	4.4	8.1	170	1	0	1	0	1	1	0	1	0	0	0	0	0	0	0	0	48.0986	2013-07-30	2013-07-13	2013-07-30	17	1	605	1	6	47.77	33.299999999999997	9.94		0
61	2	3	1	2				130	80	20.3		11.5	8.4	5.1	6.2	145	1	0	1	0	0	1	0	0	1	0	1	0	0	1	0	0	48.0986		2014-12-17					0		48.0986				0
32	1	1	6	1	5	37.9	8.8	87	57	22.7	2	8	7.2	3.8	7.6	107	0	0	0	0	0	0	0	0	0	0	0	0	0	0	0	0	48.0657		2013-10-21					0		48.0657				0
46	1	1	2	2	4.6	68	12	110	80		2	11.5	8.4	6.4	6.8	166	0	0	0	0	0	0	0	0	0	0	0	0	0	0	0	0	48.0657		2014-06-19					0		48.0657	68	12		0
48	1	1	2	2	4.1	45.9	5.9	120	80	25.4	2	9.3					0	0	0	0	0	0	0	0	1	1	0	1	0	0	0	0	48.0657		2014-11-11					0		48.0657				0
39	2		6	1	3.7	184.8	24.3	129	72	25.4	2	10.4	9.4	6.3	11.6	170	0	0	0	0	0	0	0	0	1	0	1	1	0	0	0	0	48.0657		2014-08-25					0		48.0657				0
56	2	2	1	1	3.5	17.6	4.7	170	72	22.1	7	9.3	9.8	2.6	5.1	159	1	1	0	0	0	0	0	0	0	0	0	1	0	1	0	0	48.0657		2013-06-10					0		48.0657	17.600000000000001	4.7		0
41	1	1	6	2	3.4	49.3	5.5	170	90	21.1	2	7.9	8.8	5.4	7.6	217	0	0	0	0	0	0	0	0	0	0	0	0	0	0	0	0	48.0657		2014-11-11					0		48.0657				0
48	1	1	3	1	3.3	32.2	2.5	141	93	20.4	2	12	10.3	3.2	5.3	190	0	0	0	0	0	0	0	0	0	0	0	1	0	0	0	0	48.0657		2014-08-26					0		48.0657				0
41	2	2	1	1	2.7	16.4	3.1	116	77	31.5	5	11.3	9	5	9.1	221	1	0	0	0	0	0	0	0	0	0	0	1	0	0	0	0	48.0657		2014-08-26					0		48.0657				0
53	1	1	1	1	2.2	16.3	1.2	197	91	23	5	11.2	8.5	4.3	8	136	1	0	0	0	0	0	0	0	0	0	0	0	0	1	0	0	48.0657		2014-09-16					0		48.0657				0
76	2	3	1	1	2.2	34	2.7	178	88	21.2	7	10.4	10.3	5.3	6.8	130	1	0	1	1	0	0	0	0	1	0	1	0	0	0	0	0	48.0657	2011-03-02	2010-11-22	2010-11-30	8	1	301	1	3	2.98973				0
40	2	2	6	1				117	78	18.4	2	10.3	9.6	5.5	8.8	162	0	0	0	0	0	0	0	0	1	0	1	1	1	1	0	0	48.0657		2014-08-25					0		48.0657				0
42	1	1	3	1				137	94	20.8	2	10.5	9	3.6	8.6	229	0	0	0	0	0	0	0	0	0	0	0	1	0	1	0	0	48.0657		2014-08-26					0		48.0657				0
60	1	1	1	1				178	96	21.9	6	8	8.4	4.1	6.6	119	1	0	0	0	0	0	0	0	1	0	1	0	1	1	1	0	48.0657		2014-08-25					0		48.0657				0
33	1	1	3	1				152	101	16.7	4	10.3	8.3	6.5	7.5	144	0	0	0	0	0	0	0	0	1	0	1	1	1	1	0	0	48.0657		2014-08-25					0		48.0657				0
67	1	1	1	1				181	95	21.9	6	7.2	9.5	2.6	5.9	138	1	0	0	0	0	0	0	0	0	0	0	1	0	0	0	0	48.0657		2014-08-20					0		48.0657				0
35	2	3	4	1		105	16.1	130	83	22.2	2	11.9	10	3.5	7.5	177	0	0	0	0	0	0	0	0	1	0	1	1	0	1	0	0	48.0657		2014-08-25					0		48.0657				0
73	2	3	3	1				117	70	20.1	5	10.3	10.1	3.9	6.4	178	0	0	0	0	0	0	0	0	1	0	1	1	0	1	0	0	48.0657	2013-04-02	2013-03-16	2013-03-30	14	1	605	1	6	30.7515				0
47	1	1	3	1				145	85	27.7	2	10.8	9.8	5.1	6.4	179	0	0	0	0	0	0	0	0	0	0	0	1	0	0	0	0	48.0657		2014-08-25					0		48.0657				0
51	2	3	1	1		32.9	2.5	142	85	23.9	6	10.8	9.1	4.9	8.7	154	1	0	0	0	0	0	0	0	0	0	0	1	0	1	0	0	48.0657		2014-10-27					0		48.0657				0
71	1	1	1	1				118	59	32	7	10.5	8.3	3.3	5.4	222	1	0	0	0	0	0	0	0	0	0	0	0	0	0	0	0	48.0657		2014-08-25					0		48.0657				0
68	2	1	1	2	3.2	81.5	13.95	111	50	25.4	7	10.4	8.2	4.7	8.4	187	1	0	1	0	0	1	0	0	1	0	1	1	1	1	0	0	48.0329		2013-06-17					0		48.0329	81.5	13.949999999999999		0
72	1	1	2	1		66	8.8	130	80	31.8	5	11.9	10.5	3.6	6.9	156	0	0	0	0	0	0	0	0	1	0	1	0	1	1	0	0	48.0329		2014-04-10					0		48.0329	66	8.800000000000001		0
25	2	3	3	1		85	15				2	11.3	9.3	5.3	10.2		0	0	0	0	0	0	0	0	0	0	0	0	0	0	0	0	48.0329		2014-11-13					0		48.0329	85	15		0
69	2	1	1	1	4.4	63	3.4	135	72	20.6	8	11.1	8.8	6	7.7	171	1	0	0	0	0	0	0	0	1	0	1	1	0	1	1	0	48		2014-08-19					0		48				0
41	1	1	3	1	4	27.9	3.2	131	77	17.4	2	10.4	8.2	4.3	6.5		0	0	0	0	0	0	0	0	0	0	0	1	0	0	0	0	48		2014-07-28					0		48				0
19	2	1	4	2	3.9	56.1	14.8			17.8	2	2	8.3	5.9	9.5		0	0	0	0	0	0	0	0	1	0	1	0	0	1	0	0	48		2013-09-15					0		48	56.100000000000001	14.800000000000001		0
36	1	1	5	2		81.3	13.88	100	67	23.4	3	9.3	9.4	5.6	3.9	113	0	0	1	0	0	1	0	0	1	0	1	1	1	1	0	0	48	2012-11-05	2012-09-18	2012-11-04	47	1	407	1	4	36.1068	81.299999999999997	13.880000000000001		0
34	2	2	2	1				180	90	19.7	3	7.2	9.5	6.4	7.5	121	0	0	1	0	0	1	0	0	1	1	1	0	1	1	1	0	48		2013-12-03					0		48				0
50	1	1	2	2		53.4	9.4	170	80	19.6	2	7.9	9	4.6	5.6	153	0	0	1	0	0	1	0	0	0	0	0	0	1	1	1	0	48		2013-09-15					0		48	53.399999999999999	9.4		0
50	1	1	6	1		112.9	13.4	140	80	24.5	4	13	11.5	6.3	9.2	163	0	1	0	0	0	0	0	0	0	0	0	0	0	0	0	0	48		2014-01-06					0		48	112.90000000000001	13.4		0
61	1	1	1	1				168	81	19.7	7	9.4	9.2	6.9	9.9	153	1	0	1	1	0	0	0	0	1	0	1	0	1	1	0	0	48		2014-08-18					0		48				0
64	1	1	1	1				107	70	20.1	4	9.6	7.8	4.9	7.8	136	0	0	1	0	0	0	1	0	0	0	0	0	0	0	0	0	48		2014-08-18					0		48				0
70	1	1	6	1				160	80	19	7	9.8	9.7	3.2	7.7	218	0	0	0	0	0	0	0	0	1	1	0	0	0	1	0	0	48		2013-12-03					0		48				0
54	1	1	1	1		53	10.4	110	55	23.5	6	11.3	8.4	3.4	6	134	1	0	1	1	0	0	0	0	0	0	0	1	1	0	0	0	48		2014-08-06					0		48	53	10.4		0
47	2	3	3	1		28.2	1.5	142	97	22.9	3	11.3	10.2	5.4		238	1	0	1	0	0	0	1	0	0	0	0	1	0	1	1	0	48		2014-08-18					0		48				0
45	2	1	3	1		83.1	13.62	160	90	25.2	3	10.9	9	8	8.6	170	0	0	0	0	0	0	0	0	1	0	1	1	1	1	0	0	48	2011-01-13	2010-02-11	2010-02-19	8	1	202	1	2	1.18275	83.099999999999994	13.619999999999999		0
64	2	3	1	2				140	70	24.9	6	10.4	10.3	4.7	6.3	196	1	0	1	0	1	0	0	0	1	0	1	1	1	1	0	0	48		2014-11-17					0		48				0
42	2	1	1	1		44.4	10.44	170	90	21.3	5	9.1	9.2	3.4	7	112	1	0	0	0	0	0	0	0	1	1	1	1	1	1	0	0	48		2014-01-07					0		48	44.399999999999999	10.44		0
71	1	1	2	1	3.6	85	11.4	130	80	19.6	5	10.5	8.7	1.9	8.5	160	0	0	0	0	0	0	0	0	1	0	1	0	1	1	1	0	47.9671		2014-05-17					0		47.9671	85	11.4		0
46	2	3	2	2	3.5	124	14.6	130	80	24.3	3	8.3	8.7	5.5	9.3	223	0	0	1	0	1	0	0	1	1	0	1	0	0	0	0	0	47.9671		2014-10-28					0		47.9671				0
19	1	1	3	2	2.9	52.3	13.7	116	69	19.7	2	8.6	9.6	3.5	6.1	158	0	0	0	0	0	0	0	0	1	1	1	0	1	0	0	0	47.9671		2013-06-24					0		47.9671	52.299999999999997	13.699999999999999		0
45	1	1	6	1		67	9	110	70	16.9	5	9.2	9.1	3.3	7.9	178	0	0	0	0	0	0	0	0	0	0	0	0	0	0	0	0	47.9671		2014-05-17					0		47.9671	67	9		0
56	2	1	6	1		83.7	11.03	150	80	17.5	5	10.4	9.5	6.3	5.2	121	0	1	1	0	0	1	0	0	1	0	1	0	1	0	0	0	47.9671		2014-01-07					0		47.9671	83.700000000000003	11.029999999999999		0
44	2	1	2	1		84	13.2	130	90	24.8	2	9.5	8.9	5.2	8	167	0	0	0	0	0	0	0	0	0	0	0	0	1	1	1	0	47.9671		2014-05-17					0		47.9671	84	13.199999999999999		0
42	1	1	6	2		61.5	8.1			23	2	10.5					0	0	0	0	0	0	0	0	0	0	0	0	1	1	0	0	47.9671		2014-11-10					0		47.9671				0
50	1	1	1	2		27.2	8.3	142	69	27.1	6	6	8	2.5	7	169	1	0	0	0	0	0	0	0	1	1	1	0	1	1	0	0	47.9671		2013-06-10					0		47.9671	27.199999999999999	8.300000000000001		0
66	1	1	5	1		92	11.9	160	100		4	11.5	8.6	9.2	9.3	133	0	0	0	0	0	0	0	0	1	0	1	0	1	1	1	0	47.9671		2014-05-16					0		47.9671	92	11.9		0
47	2	3	3	2				110	70	25	3	12.6	9.5	6.8	7.6	142	0	0	0	0	0	0	0	0	1	0	1	0	0	1	0	0	47.9671		2014-11-03					0		47.9671				0
59	1	1	1	1		54	9.2	130	80	28.7	4	9.2	9.4	9.4	8.7	263	1	0	0	0	0	0	0	0	0	0	0	1	0	0	0	0	47.9671		2014-05-17					0		47.9671	54	9.199999999999999		0
39	2	2	6	2		40	10.2	140	80	22.9	2	12.3	8.6	7.4	4.9	217	0	0	1	1	0	0	0	0	1	0	1	0	0	0	0	0	47.9671	2011-07-07	2011-01-24	2011-01-31	7	1	202	1	2	7.68789	40	10.199999999999999		0
70	2	1	2	1		78.5	10.32	150	90	23.2	6	10.3	7.9	6.6	7.8	141	0	0	1	0	0	1	1	0	0	0	0	1	1	0	0	0	47.9671		2014-01-06					0		47.9671	78.5	10.32		0
32	1	1	1	1	2.6	33.3	2.9	145	90	20.9	5	8.7	9.8	7	8.8	160	1	0	0	0	0	0	0	0	0	0	0	1	0	1	0	0	47.9343		2013-08-02					0		47.9343				0
46	2	3	1	1	2.3	58.5	4.9	137	70	21.2	5	10.6	9.5	5.3	9.8	161	1	0	0	0	0	0	0	0	1	0	1	1	1	1	0	0	47.9343		2014-09-15					0		47.9343				0
63	1	1	6	1		80.8	10.15	150	80	22.2	4	11.4	10.2	5.1	6.8	146	0	0	0	0	0	0	0	0	1	0	1	0	0	0	0	0	47.9343		2014-01-06					0		47.9343	80.799999999999997	10.15		0
68	2	3	6	1		77.8	12.13	140	90	25.3	5	11	10	5.6	7.5	87	0	1	1	0	0	0	1	0	0	0	0	0	0	0	0	0	47.9343	2013-12-20	2012-02-02	2012-02-05	3	1	301	1	3	24.8049	77.799999999999997	12.130000000000001		0
52	1	1	6	1		102	10.6	130	90	19.3	6	10.7	6.7	3.1	8.5	208	0	0	1	1	0	1	0	0	1	0	1	0	0	1	1	0	47.9343		2014-09-15					0		47.9343	102	10.6		0
42	1	1	1	1		26	6.3	150	60	30.7	9	8.7	9	3.7	4.7	219	1	0	1	1	1	0	0	0	0	0	0	0	1	1	0	0	47.9343	2011-03-02	2011-02-21	2011-02-25	4	1	202	1	2	5.15811	26	6.3		0
53	1	1	2	1		61.8	9.99	150	90	18.9	4	11.8	9.8	4.3	7.1	170	0	0	1	0	1	0	1	0	1	0	1	0	0	1	1	0	47.9343	2013-02-04	2012-03-08	2012-03-13	5	1	101	1	1	25.9548	61.799999999999997	9.99		0
57	1	1	1	1		67.8	9.8	150	80	24	6	10.6	8.5	7	10.1	137	1	1	0	0	0	0	0	0	1	0	1	0	0	0	0	0	47.9343		2014-01-06					0		47.9343	67.799999999999997	9.800000000000001		0
51	2	3	6	1		73.6	11.89	160	90	23.2	4	8.5	8.8	6.5	6.2	131	0	0	0	0	0	0	0	0	1	1	0	0	1	1	0	0	47.9343		2014-01-06					0		47.9343	73.599999999999994	11.890000000000001		0
52	2	3	6	1		83.9	12.56	160	90	26.4	3	9.7	9.5	6.2	6.8	138	0	0	0	0	0	0	0	0	1	0	1	0	0	1	0	0	47.9343		2014-01-06					0		47.9343	83.900000000000006	12.56		0
65	1	1	2	1		68.4	13.29	120	80	26.6	4	11.2	9.5	4.9	7.2	177	0	0	0	0	0	0	0	0	0	0	0	0	0	0	0	0	47.9343		2014-01-06					0		47.9343	68.400000000000006	13.289999999999999		0
51	2	3	1	1		74.9	9.33	150	80	25.2	5	10.8	8.6	6.4	9.4	80	1	0	1	1	0	0	0	0	1	1	0	0	1	0	0	0	47.9343	2012-02-27	2011-11-26	2011-12-03	8	1	602	1	6	22.5708	74.900000000000006	9.33		0
59	2	3	3	1		50.2	11.9	140	80	24.5	3	11.4			7.6	113	0	0	0	0	0	0	0	0	0	0	0	1	1	0	0	0	47.9343		2014-01-06					0		47.9343	50.200000000000003	11.9		0
54	2	3	3	1		58.6	11.04	150	80	20.4	4	11.4	8.7	5.3	6.9	126	0	0	0	0	0	0	0	0	1	0	1	0	1	1	1	0	47.9343	2012-02-10	2011-04-18	2011-04-23	5	1	202	1	2	15.2772	58.600000000000001	11.039999999999999		0
47	1	1	3	1		67	11.74	140	80	20.8	3	10.8	9	6.5	8.4	158	0	0	0	0	0	0	0	0	1	0	1	0	1	1	0	0	47.9343		2014-01-06					0		47.9343	67	11.74		0
64	1	1	2	1		80	9.7	150	100	19.4	5	9.4	9.8	8	7.7	135	0	0	1	0	1	0	0	0	1	1	0	0	0	1	0	0	47.8686		2014-05-14					0		47.8686	80	9.699999999999999		0
62	2	3	2	2	4	72.5	7.2	100	70	25.4	4	11.2	8.5	3.4	6.7	145	0	0	0	0	0	0	0	0	0	0	0	0	0	0	0	0	47.8357		2014-11-06					0		47.8357				0
24	2	1	2	1	4	153.7	22.1	148	88	17.3	2	10.1	9.5	6.6	7.3	104	0	0	0	0	0	0	0	0	0	0	0	1	1	1	0	0	47.8357	2011-08-29	2011-08-03	2011-08-29	26	1	501	1	5	22.8337				0
51	2	1	1	1	3.8	90	13.2	130	80	17.9	6	11.5	9.2	6.3	9.9	137	1	0	0	0	0	0	0	0	0	0	0	0	1	1	1	0	47.8357		2014-05-13					0		47.8357	90	13.199999999999999		0
38	1	3	3	2	3.3	79.3	9.1	128	90	23	2	11.1	8.1	3.1	5.2	177	0	0	0	0	0	0	0	0	0	0	0	1	0	0	0	0	47.8357		2013-10-02					0		47.8357				0
67	1	1	1	1	2.6	43.6	5	124	56	20.3	3	9.6	9.7	4.3	5.5	147	1	0	0	0	0	0	0	0	0	0	0	0	1	0	0	0	47.8357		2013-09-02					0		47.8357				0
31	2	1	5	1		76	12.1	120	80	25.1	2	8.9	9.5	6.9	6.4	261	0	0	0	0	0	0	0	0	1	1	0	0	1	0	1	0	47.8357		2014-05-13					0		47.8357	76	12.1		0
49	1	1	6	1				132	69	24.5	2	10.4	9.9	8.5	8.5	247	0	0	0	0	0	0	0	0	1	0	1	0	0	0	0	0	47.8357		2014-05-26					0		47.8357				0
63	1	1	2	2	4.2	37.4	10.3	154	86	24.3	4	11	9.6	3.2	6.4	239	0	0	0	0	0	0	0	0	1	1	1	0	1	0	1	1	47.8029		2014-02-05					0		47.8029	37.399999999999999	10.300000000000001		0
37	1	1	1	1		75.9	9.91	160	90	31.6	4	12	8.3	5.7	9	204	1	0	0	0	0	0	0	0	0	0	0	0	1	0	0	0	47.9343		2014-01-06					0		47.9343	75.900000000000006	9.91	42	1
41	1	1	6	2				130	90	22.8	2	10.9	8.6	3.2	6.4	226	0	0	0	0	0	0	0	0	0	0	0	1	0	0	0	0	47.77	2015-01-20	2014-10-21	2014-11-15	25	1	402	1	4	47.77				0
50	2	1	1	2		68.7	9.1	200	100	25	5	9.9	8.6	6.9	7.5	322	1	0	0	0	0	0	0	0	1	0	1	0	1	1	1	0	47.77		2014-12-02					0		47.77				0
72	2	3	6	1		108.1	16	160	90	24.7	5	10.8	10.6	8.3	7.7	136	0	0	0	0	0	0	0	0	0	0	0	1	0	0	0	1	50.2998		2014-01-13					0		47.77	108.09999999999999	16		0
34	1	1	6	1		67	9.2	144	86	16.3	2	9.8	9.1	4.2	8.4	168	0	0	0	0	0	0	0	0	0	0	0	0	0	0	0	0	47.7372		2013-06-17					0		47.7372	67	9.199999999999999		0
64	2	3	1	1				157	81	26.3	10	13.1	9.4	5.8	8.2	131	1	0	0	0	0	0	0	0	1	1	0	1	0	1	0	0	47.7043		2014-09-15					0		47.7043				0
40	2	3	3	2		134.8	23.2	100	70	26.1	3	9.9	10.1	6.6	6.1	177	0	0	0	0	0	0	0	0	1	0	1	0	1	0	0	0	47.6057		2014-12-01					0		47.6057				0
53	1	1	2	2				130	80	24.7	3	10.6	8.5	7.9	7.5	185	0	0	0	0	0	0	0	0	0	0	0	0	1	1	0	0	47.6057		2014-10-21					0		47.6057				0
50	2	3	6	2				140	100	25.2	3	10.3	7.1	4.3	6.7	161	0	0	0	0	0	0	0	0	0	0	0	0	0	1	0	0	47.6057		2014-10-21					0		47.6057				0
43	2	3	2	2	2.7	94.1	14	127	80	16.9	3	8.5	8.8	2.9	5.6	175	0	0	0	0	0	0	0	0	0	0	0	0	1	1	0	0	47.5729	2013-01-14	2013-01-13	2013-01-14	1	1	501	1	5	40.345				0
60	2	3	6	2				120	80	19.8	4	11.2	8.5	2.3	7.1	203	0	0	0	0	0	0	0	0	1	0	1	0	1	1	0	0	47.5072		2014-10-27					0		47.5072				0
62	2	3	4	1		67.7	10.2	150	80	21.6	4	11.7	9.6	5.1	9	153	0	0	0	0	0	0	0	0	0	0	0	0	1	1	0	0	47.4743		2013-12-02					0		47.4743	67.700000000000003	10.199999999999999		0
63	2	2	2	1	3.4	42.4	3.4	160	90	21.5	6	9.2	8.5	6.1	9.1	142	0	0	1	1	0	1	0	0	1	0	1	0	1	1	0	0	47.4415		2013-11-01					0		47.4415				0
68	2	1	2	2		43.6	11.8	124	59	22	4	10.5	9.2	3.7	6	133	0	0	0	0	0	0	0	0	1	0	1	0	1	1	0	0	47.3101		2013-07-02					0		47.3101	43.600000000000001	11.800000000000001		0
41	1	1	1	1	3.1	59.6	11.7	130	70	25.4	3	10.9	6.5	3.6	10.2	156	1	0	0	0	0	0	0	0	0	0	0	0	0	0	0	0	47.2772		2013-07-12					0		47.2772				0
52	1	1	1	2	2.7	21.4	6.96	153	72	20.9	6	11	9	5	5	131	1	1	0	0	0	0	0	0	1	1	1	0	1	1	0	0	47.2444	2013-08-16	2013-07-29	2013-08-16	18	1	602	1	6	48.1643	21.399999999999999	6.96		0
75	1	3	1	2		18.9	3.5	120	70	29	8	10.4	8.1	2.3		209	1	0	0	0	0	0	0	0	1	0	1	0	0	0	0	0	47.2115		2013-12-25					0		47.2115	18.899999999999999	3.5		0
55	1	1	2	2		114	12.8	170	100	22.1	4	11.4	9.4	6.4	6	160	0	0	0	0	0	0	0	0	1	0	1	1	1	0	1	0	47.0801		2014-10-21					0		47.0801				0
59	1	1	2	2				140	90	30.2	3	10.1	9.1	3.8	6	147	0	0	0	0	0	0	0	0	1	1	1	0	1	1	0	0	47.0472		2014-10-28					0		47.0472				0
66	2	2	2	2						21	4	11.2	7.2	3.1	7	174	0	0	0	0	0	0	0	0	1	1	0	1	0	0	0	0	47.0472		2014-11-14					0		47.0472				0
49	1	1	3	1		78	12	140	80	20.8	2	10.1	9.1	6.8	8.4	120	0	0	0	0	0	0	0	0	1	0	1	0	1	1	0	0	46.9815	2012-02-03	2011-06-20	2011-06-22	2	1	501	1	5	4.99384	78	12		0
54	2	4	1	2	3.5	54	6.3	99	56	23	4	11.5	8.5	3.4	7.8	143	1	0	0	0	0	0	0	0	1	1	0	1	0	0	0	0	46.6858		2013-07-17					0		46.6858	54	6.3		0
52	1	1	1	1		53	9.98	140	70	23.8	5	12.3	8.7	5.2	7.7	147	1	0	0	0	0	0	0	0	0	0	0	0	0	0	0	0	46.423		2014-10-14					0		46.423	53	9.98		0
47	1	1	3	2	3	54	10.1	130	81	22.9	2	10.7	7.7	7.2	6.8	173	0	0	0	0	0	0	0	0	1	0	1	1	0	1	0	0	61.076		2014-09-22					0		61.076	54	10.1	53	1
32	2	1	2	2	3.8	77.5	11.4	120	70	25.5	3	10.1	8.4	5.6	5.8	158	0	0	0	0	0	0	0	0	1	1	0	1	1	1	1	0	44.616		2013-06-10					0		44.616				0
43	1	1	2	2		74.3	15.2	187	90	27.2	2	8.5	8.2	6.9	7.4	174	0	0	0	0	0	0	0	0	1	0	1	1	1	0	0	0	44.3203		2013-11-04					0		44.3203	74.299999999999997	15.199999999999999		0
41	1	1	2	2		58	7.5	150	100	25.3	2	10	9.3	6.2	6.4	190	0	0	0	0	0	0	0	0	1	0	1	1	1	1	0	0	42.7762		2014-11-13					0		42.7762				0
82	1	1	1	1				147	69	20.3	9	6.5	8.2	2	7.7	125	1	0	1	1	0	0	0	0	0	0	0	0	1	0	0	0	42.7762		2014-01-07					0		42.7762				0
56	2		1	2	3.4	35.3	1.2	145	79	21.2	5	11.1	8.3	3.4	5.4	182	1	0	0	0	0	0	0	0	1	0	1	0	0	1	0	0	42.6448		2014-06-12					0		42.6448				0
71	1	1	4	1	3.4	61	8.8	100	60	27.1	7	12.7	9.2	4.1	8.3	210	0	0	1	0	1	0	0	1	0	0	0	0	0	0	0	0	42.6119		2013-01-11					0		42.6119	61	8.800000000000001		0
60	1	1	6	2		68	17.8	138	73	23	5	10	8.6	7.7	6.3	99	0	0	1	0	1	0	0	0	1	0	1	0	0	1	1	0	42.5791		2013-03-14					0		42.5791	68	17.800000000000001		0
59	1	1	1	2		49	3.3	93	59	21.5	7	9.2	8.1	5.9		107	1	0	1	1	0	1	0	0	0	0	0	0	1	0	0	0	42.5791		2014-01-17					0		42.5791				0
37	2	2	3	1	4.6	13	1.2	134	103	19.6	2	10.4	9.6	4.6	6.3	269	0	0	1	0	0	1	0	0	1	1	0	0	1	1	0	0	42.5462		2014-01-08					0		42.5462				0
65	2	1	2	1	3.7	66	6.5	146	87	24.9	8	8.9	9.1	6	11.2	105	1	0	0	0	0	0	0	0	0	0	0	0	0	1	0	0	42.5462	2012-01-05	2011-12-27	2012-01-05	9	1	104	1	1	26.2505				0
35	1	1	3	2	3.5	47.2	4.2	140	100	24.2	2	9.9	8.4	4.9	6.6	194	0	0	0	0	0	0	0	0	1	0	1	0	1	1	1	0	42.5462		2014-11-27					0		42.5462				0
59	2	3	1	2		31.1	2.2	150	85	20.9	5	10	8.4	5.3	6.3	226	1	0	0	0	0	0	0	0	0	0	0	1	0	0	0	0	42.5462		2014-11-03					0		42.5462				0
53	1	1	1	1				154	100	22.1	8	11.1	9.5	4.8	5.6	192	1	0	1	0	1	1	0	0	0	0	0	0	0	0	0	0	42.4476		2013-12-10					0		42.4476				0
51	1	1	6	1				151	96	19.4	3	12.1	10	6.1	7.3	162	0	0	0	0	0	0	0	0	0	0	0	0	0	0	0	0	42.4148		2014-01-09					0		42.4148				0
47	1	1	2	2	3.8	70	6.1			24.2	2	10.6	9.9	6.1	6.3	198	0	0	0	0	0	0	0	0	0	0	0	0	1	1	0	0	42.3819		2013-07-25					0		42.3819				0
43	1	1	1	2				140	85	26.7	4	10.1	8.9	5.3	6.1	172	1	0	0	0	0	0	0	0	1	0	1	0	1	1	0	0	42.3491	2014-11-18	2014-05-30	2014-06-04	5	1	104	1	1	36.6982				0
67	2	2	2	2				133	85	26	4	9.8	8.3	5.5		123	0	0	0	0	0	0	0	0	0	0	0	0	0	0	0	0	42.3491		2014-08-26					0		42.3491				0
62	2	3	3	2	3.9	73	8.1	110	70	23.8	4	10.3	8.4	5.4	6.9	178	0	0	0	0	0	0	0	0	1	0	1	1	0	0	0	0	42.3162		2014-08-11					0		42.3162				0
57	1	1	1	1	3.4	41	2.1	131	78	20.4	5	13.1	9	5.6	5.5	215	1	0	1	0	1	0	0	1	1	0	1	1	1	1	1	0	42.3162		2014-01-10					0		42.3162				0
55	2	1	6	1		76	9.7	114	80	19.9	3	12.6	9.9	3.8	6.8	105	0	0	0	0	0	0	0	0	0	0	0	0	0	0	0	0	42.3162		2014-12-16					0		42.3162	76	9.699999999999999		0
61	2	3	5	1				141	77	18.9	8	10.6	9.3	3.9	6.7	100	0	0	1	1	0	0	0	0	1	1	1	0	1	1	1	0	42.3162		2014-01-09					0		42.3162				0
64	1	1	2	1		62	8.6			19.8	4	9.6	8.7	7.2	6.5	159	0	0	0	0	0	0	0	0	0	0	0	0	0	0	0	0	42.3162		2014-02-20					0		42.3162	62	8.6		0
61	2	1	2	2	4.6	43	4.2				6	11.7	8.1	4.7	9.1	173	0	0	1	1	0	1	0	0	1	0	1	0	0	0	0	0	42.2834		2013-07-22					0		42.2834				0
70	1	1	1	2	3.3	44.4	3.2			22.8	6	10.3					1	0	0	0	0	0	0	0	1	0	1	1	0	0	0	0	42.2834		2014-08-19					0		42.2834				0
48	2		2	2	3.1	144.7	18.6	130	80	21.4	2	10.2	9	9.2	7	126	0	0	0	0	0	0	0	0	1	0	1	1	1	1	0	0	42.2834	2012-09-03	2012-04-08	2012-04-20	12	1	104	1	1	16.0329				0
51	2	3	3	2		48	18.3	157	94	23.4	3	8.2	8.6	4	6.5	182	0	0	0	0	0	0	0	0	1	1	1	0	1	1	0	0	42.2834		2013-02-13					0		42.2834	48	18.300000000000001		0
48	1	1	6	2		55.2	7	147	111	21.8	2	11	8.1	3.7	8	171	0	0	0	0	0	0	0	0	1	0	1	1	0	0	0	0	42.2834		2013-09-02					0		42.2834	55.200000000000003	7		0
55	2	3	2	1	4	67	11.4			22.6	3	12	6.6	5.4	8.4	131	0	0	0	0	0	0	0	0	0	0	0	0	0	1	0	0	42.2505		2014-02-19					0		42.2505	67	11.4		0
37	1	1	3	1		40	8.8			19.5	4	9.8	9.3	4.3	7.2	137	0	0	1	0	0	0	1	0	0	0	0	0	0	0	0	0	42.2505		2014-02-24					0		42.2505	40	8.800000000000001		0
58	1	1	6	1		61	7.7			22.8	4	10.2	8.8	4.7	5.8	136	0	0	1	0	0	0	1	0	0	0	0	0	0	1	0	0	42.2505		2014-02-19					0		42.2505	61	7.7		0
42	1	1	6	2		38	5.9	130	80	18.3	2	13.5	8.4	5	7.2	210	0	0	0	0	0	0	0	0	0	0	0	1	0	1	0	0	42.2177		2014-01-13					0		42.2177	38	5.9		0
49	1	1	1	2	2.5	40	4.5			31.6	5	9.8	8.6	5.8	7.3	131	1	0	1	1	0	0	0	0	0	0	0	0	1	1	0	0	42.1848		2013-07-12					0		42.1848				0
50	1	1	6	1		49	10.1			20.6	3	11.4	8.6	4.7	5.4	139	0	0	1	0	0	0	1	0	0	0	0	0	0	0	0	0	42.1848		2014-02-24					0		42.1848	49	10.1		0
45	1	1	3	1				89	60	20.6	2	11.6	8.6	7.5	6.9	185	0	0	1	0	0	0	1	0	0	0	0	0	0	0	0	0	42.152		2014-11-21					0		42.152				0
53	2	3	2	2		93	9.8	130	80	25.1	4	11.2	9.7	6.9	6.3	168	0	0	0	0	0	0	0	0	1	0	1	0	1	1	1	0	42.152		2013-07-14					0		42.152				0
55	1	1	2	2	3.9	84.8	6	120	80	21.2	4	10.3	7.4	4.3	5.9	197	0	0	0	0	0	0	0	0	0	0	0	1	1	1	0	0	42.1191		2013-04-10					0		42.1191				0
54	1	1	2	1	3.8	34	3.3	158	75	15.2	3	13.5	9.6	5.9	7.4	173	0	0	1	0	0	1	0	0	1	1	1	0	1	1	1	0	42.0862		2013-12-05					0		42.0862				0
35	1	3	6	2	3.7	63	9.6			25	4	12.4	8.7	6.6	9.6	201	0	0	1	0	0	1	0	0	1	1	0	0	0	0	0	0	42.0862		2013-07-08					0		42.0862				0
37	2	1	6	1		24	8.43	120	80	20.8	2	13	8.8	4.9	3.4	148	0	0	0	0	0	0	0	0	0	0	0	0	0	0	0	0	42.0862		2014-09-23					0		42.0862	24	8.43		0
60	1	1	1	1				187	89	16.6	5	10.7	9.3	3.9	6.2	203	1	0	0	0	0	0	0	0	1	0	1	0	1	1	0	0	42.0862	2012-12-14	2012-07-27	2012-08-01	5	1	606	1	6	13.8973				0
39	2	2	6	2				130	80	24.9	2	10.4	8.5	6.4	7.9	210	0	0	1	0	0	1	0	0	1	0	1	0	1	1	1	0	42.0862		2013-02-05					0		42.0862				0
60	2	3	3	2		53	15			23.4	5	12	9.5	7	5.4	139	0	0	0	0	0	0	0	0	1	0	1	0	0	0	0	0	42.0862		2014-03-20					0		42.0862	53	15		0
60	2	3	3	2	3.7	75	10.6	130	80	19.7	3	8.9	8.4	6	7.4	177	0	0	0	0	0	0	0	0	0	0	0	0	0	0	0	0	42.0534		2014-12-10					0		42.0534				0
39	1	1	6	2	3.7	19	1			21.5	2	10.2	7.1	5.7	6	211	0	0	0	0	0	0	0	0	0	0	0	0	0	0	0	0	42.0534		2013-07-15					0		42.0534				0
47	2	1	1	1	2	87	13.9	130	80	30	5	10.3	8.5	6.4	8.6	213	1	0	0	0	0	0	0	0	0	0	0	0	0	1	0	0	42.0534		2013-11-17					0		42.0534	87	13.9		0
40	1	1	3	2						20.2	3	8.9	10.3	4.7	5.7		0	0	0	0	0	0	0	0	0	0	0	0	0	1	0	0	42.0534		2013-07-15					0		42.0534				0
73	1	1	2	1	4	69	7.4			20	5	10.4	9.3	5.3	8.1	158	0	0	1	0	0	0	1	0	0	0	0	0	0	1	0	0	42.0205		2014-02-24					0		42.0205	69	7.4		0
66	2	3	1	1	3.6	71	3.4	185	64	22.8	6	12	8.3	5.1	7.4	172	1	0	0	0	0	0	0	0	1	0	1	1	1	1	0	0	42.0205	2012-06-04	2012-01-02	2012-01-11	9	1	606	1	6	6.83368				0
73	2	3	2	1	3.7	68	10.4	140	75	21.7	8	10.8	7.6	8.2	6.6	138	0	0	1	1	1	0	0	0	0	0	0	0	1	1	1	0	41.9548	2010-09-06	2010-08-12	2010-09-03	22	1	501	1	5	0.0985626	68	10.4		0
42	2	1	3	2	3.5	46	5.4			22.2	3	8.6	8.8	7.5	8.4	193	0	0	0	0	0	0	0	0	0	0	0	0	0	0	0	0	41.9548		2013-07-12					0		41.9548				0
62	1	1	1	1	2.7	88	10.7			24	5	10.7	9.1	1.8	7.4	178	1	0	1	0	0	0	1	0	0	0	0	0	0	0	0	0	41.9548		2014-02-10					0		41.9548	88	10.699999999999999		0
48	1	1	6	1		70	13	100	60	23.1	5	9	8.4	5.3	7.3	162	1	0	0	0	0	0	0	0	0	0	0	0	0	0	0	0	41.9548		2014-03-15					0		41.9548	70	13		0
57	1	1	5	2				116	74		5	8.1	9.8	4.8	5.6	203	1	0	1	0	0	1	0	0	1	0	1	0	1	1	1	0	41.9548	2012-11-26	2012-11-09	2012-11-25	16	1	202	1	2	37.8152				0
73	2	1	6	1		83.8	11.7	165	83	21.5	6	10.6	9	4.7	7.8	110	1	0	1	0	0	1	0	0	0	0	0	0	0	0	0	0	41.9548	2011-06-20	2010-12-01	2010-12-10	9	1	202	1	2	17.7741	83.799999999999997	11.699999999999999		0
59	1	1	2	1				144	83	28.2	3	9.2	8.5	3.4	5.9	211	0	0	0	0	0	0	0	0	1	0	1	1	0	0	0	0	41.9548		2014-11-28					0		41.9548				0
41	2	1	1	1				133	76	34.5	4	11.2	9.1	4.7	7.3	197	1	0	0	0	0	0	0	0	1	0	1	1	1	0	0	0	41.9548		2014-11-28					0		41.9548				0
66	1	1	2	1	1.5	47	9.1			22.5	4	9.1	8.5	4	5.8	161	0	0	1	0	0	0	1	0	1	0	1	0	0	0	0	0	41.922		2014-02-20					0		41.922	47	9.1		0
52	1	1	2	2	4.2	53	6	110	80		3	11.4	9.5	4.4	6.9	207	0	0	0	0	0	0	0	0	1	0	1	0	0	1	0	0	41.922		2014-01-16					0		41.922	53	6		0
46	1		2	2	4	114.2	7.5	130	100	27.1	2	7.3	9.6	7.4	10.2	120	0	0	0	0	0	0	0	0	1	1	1	0	1	1	0	0	41.8891		2014-08-12					0		41.8891				0
46	2	1	1	2	3.1	34	2.1			23.1	7	9	10.2	7.8	9.5	146	1	0	1	1	1	1	0	0	1	1	0	0	0	0	0	0	41.8563		2013-07-01					0		41.8563				0
70	1	1	2	1		68	7			21.3	5	9.4	8.4	5	6.7	148	0	0	1	0	0	0	1	0	0	0	0	0	1	1	1	0	41.8563	2012-02-27	2011-12-28	2011-12-28	0	1	501	1	5	16.0657	68	7		0
50	1	1	6	2				130	90	22	2	9.32	10.2	5.5	7	187	0	0	0	0	0	0	0	0	1	0	1	0	1	0	0	0	41.8563		2014-07-28					0		41.8563				0
40	2	3	2	2		44.3	8.85	132	89	20.4	2	13.2	7.8	3.5	5.9	211	0	0	0	0	0	0	0	0	1	0	1	1	0	0	0	0	41.8563		2013-06-13					0		41.8563	44.299999999999997	8.85		0
54	1	1	2	1	2.9	105	13.1	149	77	20.7	6	11.5	7	7.3	6.5	181	1	0	1	0	0	1	0	0	1	0	1	1	1	1	0	0	41.8234		2014-12-01					0		41.8234				0
41	2	3	3	2	4	46.8	14.2	132	80	21.3	3	10.7	8.2	8.4	5.5	218	0	0	0	0	0	0	0	0	1	0	1	0	0	1	0	0	41.7906	2011-05-26	2011-04-05	2011-04-11	6	1	104	1	1	19.9754	46.799999999999997	14.199999999999999		0
42	1	1	3	1	3.7	71.7	9	142	80	19.7	5	10.1	7.4	5.1	6.3	138	0	0	1	0	1	1	0	0	0	0	0	0	0	1	0	0	41.7906		2013-09-02					0		41.7906	71.700000000000003	9		0
47	2	2	1	1	2.3	53	5.3	206	80	23.6	4	11.6	8	3.9	8.3	172	1	0	0	0	0	0	0	0	1	0	1	0	1	1	0	0	41.7906		2014-12-01					0		41.7906				0
69	1	1	1	1		54.2	8.95	130	85	24	8	11.2	8.2	6	6.5	134	1	0	1	0	1	0	0	1	1	1	1	0	1	1	1	0	41.7906		2013-07-02					0		41.7906	54.200000000000003	8.949999999999999		0
54	2	2	1	2	3.2	72	7.9	120	60	22.8	6	9.2	8.4	7.1	5.5	157	1	0	0	0	0	0	0	0	1	0	1	0	1	1	1	0	41.7577		2013-07-02					0		41.7577				0
69	2	3	1	1	2.8	62	8.99	130	70	21.1	8	12.4	8.9	5.6	7.1	229	1	0	0	0	0	0	0	0	0	0	0	0	0	0	0	0	41.7248		2014-08-04					0		41.7248	62	8.99		0
22	2	1	6	2		112	10.8			17.6	2	11.7	9.9	5.1	6.9	193	0	0	0	0	0	0	0	0	1	1	1	0	1	1	1	0	41.7248		2013-07-05					0		41.7248				0
58	1	1	2	2		47	8.8	110	70	25.5	5	11.4	8.8	5.1	6.7	207	0	0	1	1	0	0	0	0	1	1	0	1	1	0	1	0	41.692		2013-12-05					0		41.692	47	8.800000000000001		0
59	2	1	1	1	3.9	52	12.6	160	80	24	5	11.4	9.2	4.3	6	152	1	0	1	0	1	0	0	0	1	0	1	0	1	1	0	0	41.6263		2014-03-03					0		41.6263	52	12.6		0
69	2	3	2	1		59	7	130	80	22.5	4	9.1	7.1	3.7	9.6	158	0	0	0	0	0	0	0	0	0	0	0	1	1	1	0	0	41.6263		2014-03-04					0		41.6263	59	7		0
43	2	3	4	1				137	85	22.4	2	10.8	9.3	5.5	5.8	154	0	0	1	0	0	1	0	0	1	0	1	0	1	1	0	0	41.6263		2014-02-05					0		41.6263				0
54	1	1	1	2				150	60	19.1	5	11.9	8.6	5.2	7.8	157	1	0	1	0	0	1	0	0	1	0	1	0	1	1	1	0	41.6263		2014-08-26					0		41.6263				0
53	1	1	6	1		73	11.5	130	80	23.1	4	10.7	8.3	7.6	8.4	176	1	0	0	0	0	0	0	0	0	0	0	0	1	0	0	0	41.5934		2014-03-03					0		41.5934	73	11.5		0
68	1	1	1	1		55.9	3.4	121	71	28.4	6	10	9.2	4.5	6.1	204	1	0	1	0	1	0	0	0	1	0	1	1	0	0	0	0	41.5277		2014-02-04					0		41.5277				0
42	2	3	3	2	3.7	75	12.2			24.4	3	11.9	9.8	7.1	7.1	143	0	0	0	0	0	0	0	0	1	0	1	1	1	1	0	0	41.4949		2013-06-28					0		41.4949				0
38	1	1	2	2		40	4.8			23.2	4	9.9	9.1	5.3	7.8	195	0	0	1	0	0	1	0	0	1	0	1	0	1	1	1	0	41.462		2013-06-27					0		41.462				0
48	1	1	6	2		58	13.8	120	80		2	11.7	9.1	5.9	6.6	195	0	0	0	0	0	0	0	0	0	0	0	1	0	0	0	0	41.462		2013-11-28					0		41.462	58	13.800000000000001		0
44	2	3	2	2						28.1	2	12.8	11.9	4.8	7.3		0	0	0	0	0	0	0	0	1	0	1	0	1	0	0	0	41.4292		2013-06-26					0		41.4292				0
60	2	1	2	1	4	137.3	22.5	143	86	22.7	4	10	9.2	4.5	7.9	126	0	0	0	0	0	0	0	0	1	1	1	0	1	1	1	0	41.3963		2013-04-01					0		41.3963				0
36	1	1	1	1		48	8.65	180	90	21.1	5	12.5	8.9	5.1	7.9	205	1	0	0	0	0	0	0	0	1	1	0	0	1	1	0	0	41.3963		2013-05-03					0		41.3963	48	8.65		0
48	2	2	1	1		70	10.7	150	90	24.7	6	12.2	8.9	6	6.7	139	1	0	0	0	0	0	0	0	1	0	1	1	0	0	0	0	41.3963	2011-02-24	2011-02-10	2011-02-12	2	1	105	1	1	14.6858	70	10.699999999999999		0
65	2	3	4	1				129	66	18.4	4	9.1	7.8	2.6	4.6	139	0	0	1	0	0	1	0	0	1	0	1	0	1	1	1	0	41.3634	2012-04-05	2012-03-11	2012-03-22	11	1	605	1	6	18.3326				0
46	2	2	2	1		61.6	12.45	150	80	29.8	2	15	9.2	4.8	8	82	0	0	0	0	0	0	0	0	0	0	0	0	1	0	0	0	47.9343	2013-07-15	2012-02-02	2012-02-06	4	1	103	1	1	24.8049	61.600000000000001	12.449999999999999	51	1
74	1	1	2	1		52.1	7.1	140	90	15	6	10.7	8.7	3.3	4.3	171	0	0	0	0	0	0	0	0	0	0	0	0	1	1	0	0	41.232		2013-05-02					0		41.232	52.100000000000001	7.1		0
67	2	3	3	1	3	17	1.3	160	64	22.3	4	10	8.5	3.4	8.8	100	0	0	0	0	0	0	0	0	0	0	0	1	0	1	0	0	41.1992		2014-11-06					0		41.1992				0
60	1	1	1	1	3.3	33	2.7	159	46	17.3	5	9.9	7.7	6.2	8.1	150	1	0	0	0	0	0	0	0	0	0	0	0	0	0	0	0	41.1663		2014-11-03					0		41.1663				0
60	2	3	1	1	2.8	98	14.5	151	70	24.8	6	12.7	7.4	4.6	10.5	196	1	0	0	0	0	0	0	0	0	0	0	0	1	0	1	0	41.1663		2014-11-03					0		41.1663				0
39	2	3	3	1	2.8	54	5.6	139	100	18.2	2	13.5	8.6	6.8	6.8	129	0	0	0	0	0	0	0	0	0	0	0	0	0	1	0	0	41.1663		2014-11-04					0		41.1663				0
45	1	1	1	1				131	84	22	4	10	6	4.9	7.5	223	1	0	0	0	0	0	0	0	0	0	0	0	0	1	0	0	41.1663		2014-11-04					0		41.1663				0
70	2	1	2	1		72	12.6	140	77	21.8	6	10.9	9.2	4.7	8.9	112	0	0	1	0	1	0	0	0	1	0	1	0	0	1	0	0	41.1663		2012-12-20					0		41.1663	72	12.6		0
72	2	1	1	1				156	79	18.5	7	10.7	8	4.7	8	195	1	0	0	0	0	0	0	0	0	0	0	0	1	1	0	0	41.1663		2014-11-03					0		41.1663				0
76	1	1	1	1		37	1.4	168	42	25.1	7	7.1	7.8	4	6.2	117	1	0	0	0	0	0	0	0	0	0	0	0	0	0	0	0	41.1663	2013-12-03	2013-11-11	2013-11-16	5	1	103	1	1	29.4045				0
65	2	1	2	1	3.5	28	1.2	121	72	25.2	4	10.4	9.7	7.1	10.3	116	0	0	0	0	0	0	0	0	0	0	0	0	1	0	0	0	41.1335		2014-11-04					0		41.1335				0
58	2	3	2	1	3.1	58	5.7	127	84	21.2	3	14.4	9.3	4.6	9.7	135	0	0	0	0	0	0	0	0	0	0	0	0	1	0	0	0	41.1335		2014-11-03					0		41.1335				0
52	1	1	6	1				124	75	18.3	3	10.3	10.2	4.4	7.9	157	0	0	0	0	0	0	0	0	0	0	0	0	0	1	0	0	41.1335		2013-01-02					0		41.1335				0
39	2	2	2	1	4.5	40	3.7	143	78	29.6	2	11.1	9.1	7	8.3	126	0	0	0	0	0	0	0	0	0	0	0	0	0	0	0	0	41.1006		2014-11-04					0		41.1006				0
57	2	3	2	1	4	81	5.8	161	61	16.9	3	9.8	10.3	6.3	7.4	149	0	0	0	0	0	0	0	0	1	0	1	0	1	1	0	0	41.1006		2014-11-04					0		41.1006				0
70	1	1	1	1	3.7	40	2.9	133	86	25.4	9	10.5	8.5	4.4	7.6	130	1	0	0	0	0	0	0	0	0	0	0	1	0	0	0	0	41.1006		2014-11-03					0		41.1006				0
63	1	1	1	1	3	69	6.4	189	49	28.2	6	10.2	8.2	5.8	7.8	174	1	0	0	0	0	0	0	0	1	0	1	1	0	1	0	0	41.1006	2014-07-09	2014-03-19	2014-03-24	5	1	102	1	1	33.5441				0
47	2	2	1	1		3.9	3.9	150	100	20.4	3	10.5	8.8	4.8	7.4	154	1	0	0	0	0	0	0	0	1	0	1	0	0	1	0	0	41.1006		2013-05-01					0		41.1006				0
59	1	1	6	1	4.4	125	6.9	131	65	20.3	3	11.3	8.4	5.2	12.7	158	0	0	0	0	0	0	0	0	0	0	0	0	0	0	0	0	41.0349		2014-11-03					0		41.0349				0
72	1	1	5	1	4	43	2.3	162	69	20.3	6	11.1	8.8	6.2	8.9	195	0	0	0	0	0	0	0	0	0	0	0	0	0	0	0	0	41.0349		2014-11-03					0		41.0349				0
50	1	1	2	1	3.6	28	3.9	153	68	25.3	3	10.7	9.1	5.5	10.4	190	0	0	0	0	0	0	0	0	0	0	0	0	1	1	0	0	41.0349		2014-11-03					0		41.0349				0
41	1	1	2	1	3.2	39	2.8	151	64	18.3	2	10.4	8.5	7.4	7.4	132	0	0	0	0	0	0	0	0	1	0	1	0	1	1	0	0	41.0349		2014-11-03					0		41.0349				0
57	2	3	1	1	1.8	35	4.6	138	60	17.5	5	11.9	9.6	4.7	6.6	191	1	0	0	0	0	0	0	0	0	0	0	0	0	0	0	0	41.0349		2014-11-03					0		41.0349				0
47	1	1	2	1				129	80	22.6	2	11.9	7.9	8.1	10.2	161	0	0	0	0	0	0	0	0	0	0	0	0	0	0	0	0	41.0349		2014-11-03					0		41.0349				0
68	1	1	2	1				172	70	20	4	10.5	9.3	5.4	9.8	185	0	0	1	1	0	0	0	0	0	0	0	0	1	0	0	0	41.0349		2014-11-03					0		41.0349				0
72	2	3	1	1				149	55	21.2	8	11.5	9	5.1	8	110	1	0	0	0	0	0	0	0	1	0	1	1	1	1	0	0	41.0349	2014-06-02	2014-05-26	2014-05-28	2	1	103	1	1	35.7454				0
51	1	1	2	1				116	81	30.7	3	11.2	8.2	5.7	7.1	181	0	0	0	0	0	0	0	0	0	0	0	0	0	0	0	0	41.0349		2014-11-03					0		41.0349				0
32	1	1	4	2		51	12.6	130	70		2	7.5	7.2	4.2	5.7	195	0	0	0	0	0	0	0	0	1	0	1	0	0	0	0	0	40.9035		2014-01-06					0		40.9035	51	12.6		0
58	2	3	3	2				120	80	20.6	4	11	8.7	3.2	5.9	181	0	0	1	0	1	0	0	0	0	0	0	0	0	0	0	0	40.7064		2014-04-10					0		40.7064				0
60	2	1	2	2		71	16.1	120	90	25.5	5	10.7	8.7	6.4	6.9	109	0	0	1	1	0	0	0	0	1	0	1	0	1	1	0	0	40.7064	2010-10-04	2010-09-23	2010-09-27	4	1	103	1	1	1.83984	71	16.100000000000001		0
60	1	1	4	1				134	82	21.6	4	10.6	8.8	7.7	7.9	138	0	0	0	0	0	0	0	0	0	0	0	1	0	0	0	0	48.0657		2014-08-20					0		48.0657			65	1
51	1	1	2	1		73	8	190	100	17.9	3	10.6	9.3	5.5	8.5	151	0	0	0	0	0	0	0	0	1	0	1	0	1	1	1	0	40.3121		2014-06-06					0		40.3121	73	8		0
56	1	1	3	2		67	11.9	145	80	22.3	3	9.2	8.9	7.5	8.1	237	0	0	0	0	0	0	0	0	1	0	1	1	0	1	0	0	48.23		2013-08-27					0		48.23	67	11.9	62	1
52	2	3	3	1		58	13.83			23.5	4	12.1	8.8	5.9	9.3	153	0	0	0	0	0	0	0	0	0	0	0	0	0	0	0	0	37.0595		2014-05-29					0		37.0595	58	13.83		0
66	1	1	1	1		77	7.8	125	61		5	12.9	8.8	5.1	7.7	125	1	0	0	0	0	0	0	0	0	0	0	0	1	0	0	0	36.961		2012-07-24					0		36.961	77	7.8		0
79	2	1	3	1		69.1	12.1	108	71	22.1	7	10.7	8.7	4.4	9.5	132	0	0	0	0	0	0	0	0	0	0	0	0	1	0	0	0	65.9384		2014-12-06					0		65.9384	69.099999999999994	12.1	85	1
76	1	1	3	2	2.8	21	1	148	78	23.2	7	9.2		5.1			0	0	1	0	1	0	0	0	0	0	0	0	0	1	1	0	36.2382		2014-10-17					0		36.2382				0
57	1	1	3	2	5.6	81.7	14			29.1	4	8.1	7.9	5.8	7.1	142	1	0	0	0	0	0	0	0	1	0	1	1	0	1	0	0	65.5113		2014-12-24					0		65.5113	81.700000000000003	14	63	1
68	1		2	2	4.3	49	10.4	140	88	24.8	4	12.6	9.5	4.5	6.6	196	0	0	0	0	0	0	0	0	1	0	1	0	1	1	0	0	36.1396	2012-01-18	2011-09-28	2011-10-06	9	1	501	1	5	9.72485	49	10.4		0
35	1	1	3	2		48.4	15.1	139	93	18.6	2	5.5	8.5	5.2	7.5	152	0	0	0	0	0	0	0	0	1	0	1	0	0	0	0	0	36.1396		2012-08-02					0		36.1396	48.399999999999999	15.1		0
72	2	1	4	1	4.3	38	2.8	152	68	19.5	7	12.2	9.2	4.6	6.2	176	0	0	0	0	0	0	0	0	0	0	0	0	0	1	0	0	36.1068		2014-08-05					0		36.1068				0
63	2	1	1	1	3.3	45.3	2.2	167	83	20.2	6	10.1	8.5	4	8.6	124	0	0	0	0	0	0	0	0	1	0	1	1	1	1	0	0	36.1068		2015-01-20					0		36.1068				0
74	2	3	1	2				150	69	27.3	8	12.7	7.7	4.1			1	0	0	0	0	0	0	0	1	0	1	1	1	0	1	0	36.1068		2013-05-14					0		36.1068				0
68	2	2	1	2	3.6	65	4.4	160	90	22.1	4	10.3					0	0	0	0	0	0	0	0	0	0	0	0	1	0	0	0	36.0739	2012-06-28	2012-01-02	2012-01-12	10	1	602	1	6	6.80082				0
69	1	1	1	1	3.2	58	4.1	141	44	24.7	7	11.5	8.6	5.2	9.5	127	1	1	0	0	0	0	0	0	0	0	0	0	0	0	0	0	36.0739	2014-08-05	2014-04-24	2014-05-03	9	1	102	1	1	32.6899				0
68	2	3	1	1				211	34	18.5	7	8.4	8.6	4.5	8.9	119	1	0	0	0	0	0	0	0	1	0	1	0	1	1	0	0	36.0411	2012-07-13	2012-01-05	2012-01-13	8	1	104	1	1	5.0924				0
62	1	1	2	1		38.2	8.65	118	68	22.6	4	12.2	9.6	4	6.5	202	0	0	1	0	0	1	0	0	0	0	0	0	0	0	0	0	36.0082		2012-09-14					0		36.0082	38.200000000000003	8.65		0
26	1	1	3	1	2.6	15.5	1	129	78	26.2	2	10.6	8.3	5.9	15.1	223	0	0	0	0	0	0	0	0	0	0	0	1	1	0	0	0	35.9754		2015-01-12					0		35.9754				0
51	2	2	1	2	2.5	38.4	2.8	110	70	23.7	5	13.3	10.1	3.9	7.9	241	1	0	0	0	0	0	0	0	1	0	1	0	1	0	0	0	35.9754		2014-05-08					0		35.9754				0
52	2	1	6	2		59.4	13.42	123	76		3	10.2	9	6.4	7.1	194	0	0	1	0	1	1	0	0	0	0	0	1	1	1	1	0	35.9754		2012-09-14					0		35.9754	59.399999999999999	13.42		0
57	1	1	2	2		49.9	9.15				4	9.1	10	4.5	5.2	190	1	0	1	0	0	1	0	0	0	0	0	0	1	1	1	0	35.9754		2012-09-14					0		35.9754	49.899999999999999	9.15		0
50	2	3	1	2						22.9	5	10.5	8.1	6	10.2	127	1	0	0	0	0	0	0	0	1	0	1	1	1	1	0	1	39.7864	2013-07-10	2012-09-19	2012-09-25	6	1	405	1	4	21.5852				0
58	2	1	1	1		82	13.7	120	60	25.5	4	10.6	8.2	7.9	9.5	174	1	0	1	1	1	0	0	0	1	0	1	1	1	0	0	0	35.9425		2013-03-23					0		35.9425	82	13.699999999999999		0
54	1	1	2	1				145	82	26.2	4	9.4	9	5.7	9.4	134	0	0	0	0	0	0	0	0	1	0	1	0	0	1	0	0	35.8768		2013-10-08					0		35.8768				0
46	2	2	3	2				100	65	20.3	2	8.4	8.9	7.1	8.4	153	0	0	0	0	0	0	0	0	1	0	1	1	1	0	1	0	35.8768	2014-02-11	2013-08-12	2013-11-02	82	1	103	1	1	18.3984				0
49	2	2	2	2	3.4	106.1	13.6	131	89	26.8	2	10.9	7.4	6.4			0	0	0	0	0	0	0	0	1	0	1	1	1	1	1	0	35.7782		2013-04-30					0		35.7782				0
36	2	3	2	2		68	21.43	130	80	24.9	2	10.2	9.4	6.9	7.7	140	0	0	1	0	0	1	0	0	0	0	0	0	1	0	1	0	35.7454		2012-09-07					0		35.7454	68	21.43		0
61	1	1	1	1	3.5	74	7.2	136	62	19.5	7	8.3	9.2	3	4.5	227	0	0	1	1	0	0	0	1	1	0	1	0	0	1	0	0	35.614	2012-08-06	2012-03-02	2012-04-05	34	1	103	1	1	1.87269				0
55	1	1	2	2	3.5	65	15.6	130	80		4	10.5	9.6	6.2	6.3	156	0	0	0	0	0	0	0	0	0	0	0	0	1	1	0	0	35.5811		2013-06-25					0		35.5811	65	15.6		0
44	1	1	4	1		78.7	10.3	140	80	20.9	2	10.8	10.5	5	6.8	163	0	0	0	0	0	0	0	0	0	0	0	1	0	0	0	0	35.5811		2012-12-04					0		35.5811	78.700000000000003	10.300000000000001		0
52	2	2	3	1				152	89	17.7	3	6.9	10.1	8.1	10.5	143	0	0	0	0	0	0	0	0	1	0	1	0	1	0	1	0	35.4168		2013-10-04					0		35.4168				0
56	1	1	6	1		56	7.8			17.1	3	11.6	9.2	3.8	5.8	162	0	0	1	0	0	0	1	0	1	0	1	0	0	0	0	0	35.384	2013-07-31	2013-03-20	2013-04-06	17	1	201	1	2	31.0472	56	7.8		0
68	1	1	6	1	4	50	10.9	134	70	21.6	4	12.3	9.4	4.1	7	199	0	0	0	0	0	0	0	0	0	0	0	0	0	0	0	0	35.3511		2014-08-18					0		35.3511	50	10.9		0
39	1	1	3	2		56	15.8	127	84	19.9	4	13.4	10.9	5	8	210	0	0	0	0	0	0	0	0	0	0	0	0	0	1	0	0	35.1869		2012-08-06					0		35.1869	56	15.800000000000001		0
29	2	2	6	1		33	7.9	130	90	17.7	2	9.3	10.1	6.1	4	141	0	0	0	0	0	0	0	0	0	0	0	0	0	0	0	0	53.3224	2010-05-17	2010-05-17	2010-05-17	0	1	410	1	4	1.08419	33	7.9	34	1
61	2	1	2	2		43.4	13.13	130	70		4	11.2	9.1	4.3	5.7	187	1	0	1	1	0	1	0	0	0	0	0	0	0	0	1	0	53.9466		2014-03-15					0		53.9466	43.399999999999999	13.130000000000001	67	1
61	1	1	3	1	4	60	9	150	100	23.8	4	8.5	10	6.6			0	0	0	0	0	0	0	0	1	1	0	1	0	1	0	0	31.6715		2012-08-08					0		31.6715	60	9		0
71	2	3	1	1				170	90	23	8	9.5	10	3.6	6.7	121	1	0	0	0	0	0	0	0	1	1	0	0	1	1	1	0	31.1786		2012-07-25					0		31.1786				0
56	2	4	1	2		60	12.5	120	80	24.4	8	12	8.7	6.1	7	171	1	0	1	1	1	0	0	0	1	0	1	1	1	0	0	0	30.5873	2009-08-29	2009-08-25	2009-08-29	4	1	104	1	1	0.197125	60	12.5		0
56	2	3	2	1				140	80	20.7	3	10.8	9.1	9.2	7.9	96	0	0	0	0	0	0	0	0	0	0	0	0	0	0	0	0	30.3901		2014-10-14					0		30.3901				0
50	1	1	4	1				140	82	19	4	11.7	9.4	9.3	8.5	137	0	0	0	0	0	0	0	0	1	0	1	0	1	1	0	0	30.3573		2014-10-14					0		30.3573				0
59	1	1	2	2	3.6	61	10.8	150	80	26.2	3	9.6	9.8	4.6	5.9	202	0	0	0	0	0	0	0	0	1	0	1	0	1	1	0	0	30.3244		2012-12-13					0		30.3244	61	10.800000000000001		0
60	1	1	2	2	3.9	62	9.6			22.8	4	11.2	9.9	4.1	5.7	219	0	0	0	0	0	0	0	0	0	0	0	0	0	1	0	0	30.193		2013-04-03					0		30.193	62	9.6		0
52	1	1	3	2	3.7	18.3	1.3	130	80	17.7	3	9.9	8.6	4.8	7.4	247	0	0	0	0	0	0	0	0	1	0	1	0	1	1	0	0	30.193		2014-02-25					0		30.193				0
54	1	1	2	2	3.4	50.9	4.5	180	80	23	3	11.8	10.4	5.5	6.8	142	0	0	0	0	0	0	0	0	0	0	0	1	0	0	0	0	30.193		2012-03-29					0		30.193				0
58	1	1	1	1				130	80	22.1	7	13.3	9.9	5.1	7.5	154	1	0	0	0	0	0	0	0	0	0	0	0	0	0	0	0	30.193		2014-11-06					0		30.193				0
67	1	1	1	2				150	70	26.1	6	8.8	7	2.6	5.1	217	1	0	0	0	0	0	0	0	0	0	0	0	1	1	0	0	30.193	2012-04-23	2011-12-08	2011-12-26	18	1	602	1	6	6.99795				0
42	1	1	2	2	3.8	60.3	11.7	170	100	34.7	3	8.8	9.2	6.5	10.5	159	1	0	0	0	0	0	0	0	0	0	0	1	0	0	0	0	30.1273		2013-05-14					0		30.1273				0
52	2	3	1	1	3.1	62	5.6	146	80	26.1	8	12.1	8.2	4	4.8	206	1	0	0	0	0	0	0	0	1	0	1	0	0	0	1	0	30.1273		2013-12-03					0		30.1273				0
53	1	1	6	1	2.8	106	9	125	50	19.8	6	11.2	9	4.1	9.3	217	0	0	0	0	0	0	0	0	0	0	0	0	0	0	0	0	30.1273		2013-12-03					0		30.1273				0
59	1	1	1	1	2.4	77	6.9	163	83	29.1	6	12.6	8.9	7.2	8.8	241	1	0	1	0	1	0	0	0	1	0	1	1	1	0	0	0	30.1273	2013-12-03	2013-09-28	2013-10-05	7	1	606	1	6	27.9589				0
30	2	1	3	1	2.4	53.8	13.7	120	80	22.2	3	10.1	8.1	6.5	4.1	110	0	0	1	0	1	0	0	1	0	0	0	0	0	0	0	0	30.0945		2012-08-09					0		30.0945	53.799999999999997	13.699999999999999		0
49	2	3	1	2	2	19	1.9			21.5	6	10.4	9.6	5.3	8.3	187	1	0	0	0	0	0	0	0	1	0	1	0	1	0	1	0	30.0945		2013-05-22					0		30.0945				0
57	1	1	2	2		140.8	13.5	150	85	20.6	3	8.7	9.5	2.6	5.1	266	0	0	0	0	0	0	0	0	1	0	1	1	0	1	0	0	30.0945	2013-05-07	2012-11-03	2012-11-04	1	1	606	1	6	21.6838				0
55	2	2	4	1	4.1	69.9	12.8	155	93	23.5	3	11.9	8.3	3.7	8.4	119	0	0	0	0	0	0	0	0	0	0	0	0	0	0	0	0	30.0616		2013-10-02					0		30.0616	69.900000000000006	12.800000000000001		0
62	2	3	6	1	3.2	45.8	10.3	151	72	20.5	4	11.4	8.1	3.8	6.7	139	0	0	0	0	0	0	0	0	1	1	0	0	0	1	0	0	30.0616		2013-10-02					0		30.0616	45.799999999999997	10.300000000000001		0
51	1	1	3	2				110	80	26.2	3	10.5	8.7	5.7	6		0	0	0	0	0	0	0	0	1	0	1	0	1	1	0	0	30.0287		2014-08-18					0		30.0287				0
31	2	2	3	1		64.9	11.7	135	79	19.1	4	10	7.3	3.4	8.3	178	0	0	0	0	0	0	0	0	0	0	0	0	1	0	0	0	30.0287		2011-12-09					0		30.0287	64.900000000000006	11.699999999999999		0
51	1	1	3	1	2.6	79.8	3	128	78	16.7	4	10.3	9.3	5.5		201	0	0	1	0	1	0	0	0	0	0	0	0	0	0	0	0	29.963		2011-12-07					0		29.963				0
78	2	3	3	1		48	7.9	142	80	16.3	7	9.6	10.1	4.2	4.6	127	0	0	1	0	0	1	0	0	1	0	1	0	0	1	0	0	29.963		2014-04-11					0		29.963	48	7.9		0
44	2	3	5	2				150	80	24	5	10.6	8.2	5.9	8.6	134	0	0	0	0	0	0	0	0	1	0	1	0	1	1	1	0	29.963		2012-03-15					0		29.963				0
53	2	1	4	1				108	80	24.7	3	12.9	9.9	2.5	6.5	173	0	0	0	0	0	0	0	0	0	0	0	0	0	0	0	0	29.963		2013-02-15					0		29.963				0
24	1	1	3	1				150	100	18.3	3	10.2	7.4	4.3	8.9	129	0	0	0	0	0	0	0	0	0	0	0	0	1	0	0	0	29.963		2012-02-17					0		29.963				0
46	1	1	2	2		40	11.1			16	5	10.6	10	5.4	7		0	0	1	0	0	0	0	1	0	0	0	0	0	0	0	0	29.963		2013-05-08					0		29.963	40	11.1		0
66	1	1	2	1				125	87	23.2	4	11.4	8.8	3.1	7.4	231	0	0	0	0	0	0	0	0	0	0	0	1	0	0	0	0	29.963	2012-02-23	2011-11-08	2011-11-14	6	1	307	1	3	14.4887				0
65	2	3	5	1	5	66	12.4	170	80	24.6	6	9.3	8.4	6.1	6.2	95	0	0	1	1	0	0	0	0	0	0	0	0	0	0	0	0	29.8973		2014-09-04					0		29.8973	66	12.4		0
70	2	3	2	1				133	50	20.6	6	11.6	9	5.5	6.2	151	0	0	1	0	0	1	0	0	1	0	1	0	1	0	0	0	29.8973		2013-12-03					0		29.8973				0
54	1	1	2	1				146	92	21.9	3	11	8.3	6.2	6.2	162	0	0	1	0	1	0	0	0	1	0	1	0	0	1	0	0	29.8973		2013-02-26					0		29.8973				0
53	1	1	3	1		28.8	8.3	122	75	21.2	3	10.3	8.6	2.9	6.7	151	0	0	0	0	0	0	0	0	0	0	0	0	1	0	0	0	29.8973		2013-10-03					0		29.8973	28.800000000000001	8.300000000000001		0
57	1	1	2	1		101	11.7	143	63	23	4	11	9.5	11.2	6.3	150	0	0	1	1	0	0	0	0	1	0	1	0	1	1	0	0	29.8973	2012-04-12	2012-01-24	2012-01-27	3	1	102	1	1	2.95688	101	11.699999999999999		0
76	2	1	1	1				110	56	18.1	8	10.5	8.7	6.8	5.9	116	1	0	1	1	0	1	0	1	0	0	0	0	1	1	0	0	29.8973		2013-12-05					0		29.8973				0
56	1	1	6	1		40.4	5.5	159	76	17.8	4	9.9	8	1.6	4.2	140	0	0	1	0	0	1	0	0	0	0	0	1	0	1	1	0	29.8645		2013-10-03					0		29.8645	40.399999999999999	5.5		0
48	2	1	6	1				102	75	19.2	4	11.7	7.6	4.4	11.6	85	0	0	0	0	0	0	0	0	1	0	1	0	1	1	0	0	29.7331		2013-12-04					0		29.7331				0
69	1	1	2	1		76.5	11.2	140	55	22.4	6	11.1	9.7	3.5	8.1	170	1	0	1	1	0	0	0	0	1	1	0	0	0	1	0	0	29.7331	2012-02-06	2012-02-02	2012-02-04	2	1	307	1	3	3.90965	76.5	11.199999999999999		0
69	1	1	2	1		93.1	8.1	128	52	18.3	9	11.2	9.2	6.3	6.6	92	1	0	1	1	0	0	0	0	1	0	1	0	1	1	1	0	29.7331	2011-11-14	2011-10-24	2011-11-14	21	1	104	1	1	0.591376	93.099999999999994	8.1		0
61	2	4	1	1				140	80	27.1	8	11.4	9.4	4.3	6	122	1	0	1	1	1	0	0	0	1	0	1	0	0	0	0	0	29.7331	2012-10-06	2012-04-24	2012-04-24	0	1	603	1	6	6.6037				0
76	1	1	1	1	3.8	68.6	8.4	140	70	27.8	9	11.8	9.1	6.1	9.1	138	1	0	1	1	1	0	0	0	1	0	1	0	1	0	0	0	29.7002		2014-03-28					0		29.7002	68.599999999999994	8.4		0
43	2	3	2	1				100	60	23.7	2	12.6	6.7	3.9	6.3	181	0	0	0	0	0	0	0	0	0	0	0	0	0	0	0	0	29.7002		2014-03-28					0		29.7002				0
44	2	1	2	2	4.1	37.1	3.3	150	100	23.8	2	10.1	9.4	6.1	7.1	244	0	0	0	0	0	0	0	0	1	0	1	1	0	0	0	0	29.6674	2014-08-11	2014-03-06	2014-03-10	4	1	401	1	4	24.8378				0
57	1	1	2	1	3.7	75.6	7.1	138	87	17.1	3	10.6	9.8	7.7	5.7	130	0	0	0	0	0	0	0	0	0	0	0	0	0	0	0	0	29.6674		2013-12-04					0		29.6674				0
42	1	1	6	1		103.6	12.5	140	80	17.7	4	11.3	8.7	7.4	11	161	0	0	0	0	0	0	0	0	0	0	0	0	0	0	0	0	29.6674		2014-03-27					0		29.6674	103.59999999999999	12.5		0
46	2	2	2	2		86	13.3			29.2	2	11.4	10.8	5.5	7.8	190	0	0	0	0	0	0	0	0	1	0	1	0	1	1	0	0	29.6674		2013-03-21					0		29.6674	86	13.300000000000001		0
67	1	1	1	1		46.9	7.7	140	55	17.9	7	10.2	9.4	2.2	6.1	119	1	0	1	1	0	0	0	0	0	0	0	0	1	0	0	0	29.6674		2014-03-27					0		29.6674	46.899999999999999	7.7		0
54	1	1	6	1				150	80	18.5	5	10.9	9.5	5.4	7.8	175	0	0	0	0	0	0	0	0	0	0	0	0	0	0	0	0	29.6674		2014-03-27					0		29.6674				0
61	2	3	2	2				150	90	23.9	4	10.5	8.9	6.5	6.7	128	0	0	1	1	0	0	1	0	1	0	1	1	1	1	0	0	29.6674	2010-11-10	2010-01-19	2010-01-19	0	1	101	1	1	4.82957				0
80	2	3	2	1	4	79.6	10.4	133	55	21.1	6	9.4	8.7	5.2	7.6	119	0	0	1	1	0	0	0	0	1	0	1	0	0	0	0	0	29.6016		2014-03-26					0		29.6016	79.599999999999994	10.4		0
65	1	1	1	1	2.8	77.8	6.6	137	84	23.8	7	10.6	9.1	5	7.9	178	1	0	0	0	0	0	0	0	0	0	0	1	0	0	0	0	29.5359		2014-03-24					0		29.5359	77.799999999999997	6.6		0
53	2	1	1	1	2.6	91.4	13.3	140	80	23.5	9	13.1	8.2	7	7.4	147	1	0	0	0	0	0	0	0	1	0	1	0	1	1	0	0	29.5359		2014-03-24					0		29.5359	91.400000000000006	13.300000000000001		0
45	2	2	6	1		87.7	8.6	140	80	21.9	2	11.4	8.9	7.3	8.2	117	0	0	0	0	0	0	0	0	0	0	0	0	0	1	0	0	29.5359		2014-03-24					0		29.5359	87.700000000000003	8.6		0
44	2	3	2	2		94	13.4				2	8.5	8.7	7.2	7.6	193	0	0	0	0	0	0	0	0	0	0	0	0	1	1	0	0	29.4374		2013-02-21					0		29.4374	94	13.4		0
43	1	1	2	1		54.1	11.3	127	80	17.1	2	10.7	7.8	5.3	7.7	171	0	0	0	0	0	0	0	0	0	0	0	0	0	0	0	0	29.4374		2013-12-02					0		29.4374	54.100000000000001	11.300000000000001		0
69	1	1	1	1				156	52	20.8	6	11.4	8.7	5	6.7	116	1	0	0	0	0	0	0	0	1	0	1	1	1	1	0	0	29.2074		2014-01-07					0		29.2074				0
79	1	1	1	1	3.5	6.5	4.4	193	51	21.9	7	10.2	7.9	5.6	8.4	148	1	0	0	0	0	0	0	0	1	1	1	1	1	1	1	0	29.1088		2013-11-05					0		29.1088				0
44	1	1	2	1		98	13.4	120	80	22	5	10.4	9	5.8	8.4	204	0	0	1	0	1	0	0	1	0	0	0	1	0	0	0	0	53.9795		2014-09-16					0		53.9795	98	13.4	49	1
59	1	1	1	1	4	20.3	1.5	156	74	17.5	5	13.1	14.1	6.9	6.8	225	1	0	0	0	0	0	0	0	1	0	1	1	1	1	0	0	25.0678		2012-12-18					0		25.0678				0
57	1	1	2	1	4	138.6	11.3	117	72	18.2	3	12.3	9.7	3	7.1	164	0	0	0	0	0	0	0	0	1	0	1	1	0	1	0	0	25.0678		2012-12-18					0		25.0678				0
69	2	3	4	1				144	82	21.5	4	12	10	4	6.4	132	0	0	0	0	0	0	0	0	0	0	0	1	0	1	0	0	25.0678	2012-07-09	2012-03-17	2012-03-22	5	1	104	1	1	16				0
61	2	3	4	2	4	74.4	14.8	94	60	22.9	4	11.1	7.6	5.3	7.9	210	0	0	0	0	0	0	0	0	0	0	0	0	0	0	0	0	25.0349		2011-08-17					0		25.0349	74.400000000000006	14.800000000000001		0
42	1	1	2	1	3.7	75.5	10.9	159	104	19	2	8.2	9	5.1	10	133	0	0	0	0	0	0	0	0	0	0	0	0	1	1	0	0	24.8378		2011-10-04					0		24.8378				0
51	2	1	5	1	3.4	42.4	14.1	129	85	27.8	3	14.1	9.3	4.9	7.6		0	0	1	1	0	0	0	0	0	0	0	1	0	0	0	0	24.8049		2014-03-04					0		24.8049	42.399999999999999	14.1		0
37	1	1	3	1				135	84	18.2	3	10.5	10	5	7.6	239	0	0	0	0	0	0	0	0	0	0	0	1	0	0	0	0	24.6735		2012-09-13					0		24.6735				0
62	2	2	3	1				133	94	21.5	5	12.3	9.7	7.1	8.3	191	1	0	1	1	0	0	0	0	1	0	1	1	0	1	0	0	24.5421		2012-09-03					0		24.5421				0
69	2	1	6	2	3.7	42.4	8.9	129	70	22.2	5	11.5	8.5	3.7	6.4	165	1	0	0	0	0	0	0	0	0	0	0	1	1	0	0	0	24.345		2014-11-19					0		24.345	42.399999999999999	8.9		0
66	1	1	2	2				120	80	21.8	6	11.9	10.3	4.5	6.4	305	1	0	0	0	0	0	0	0	1	0	1	0	0	0	0	0	24.345		2013-04-04					0		24.345				0
76	1	1	3	1	2.2	15.6	0.9	120	47	18.8	5	12.2	8.7	4.3	7.7	186	0	0	1	0	1	0	0	0	0	0	0	0	0	0	0	0	24.2793		2012-12-07					0		24.2793				0
68	1	1	2	1				138	62	21.8	4	12	9.7	2.8	7.3	118	0	0	0	0	0	0	0	0	0	0	0	0	0	0	0	0	24.2793		2012-12-07					0		24.2793				0
55	1	1	2	1		81	4.1	124	81	15	3	11	12.4	3.1	5.2	156	0	0	1	1	0	0	0	0	1	0	1	0	0	0	0	0	24.2793		2012-12-07					0		24.2793				0
68	1	1	3	1				120	71	23.1	4	10.9	10.5	5.4	7	106	0	0	0	0	0	0	0	0	0	0	0	1	1	0	0	0	24.2793		2012-12-07					0		24.2793				0
38	2	4	6	2	4.8	53.1	13.9	140	90	24.3	2	11	8.5	7.4	6.5	139	0	0	0	0	0	0	0	0	1	0	1	0	1	1	1	0	24.2136		2014-11-12					0		24.2136	53.100000000000001	13.9		0
40	1	1	3	2				130	80	20.7	2	10.7	9.1	7.9	6.1	246	0	0	0	0	0	0	0	0	1	0	1	0	0	1	1	0	53.8152		2014-03-11					0		53.8152			46	1
63	2	1	6	2		40.4	14.4	130	70	27.2	5	11.6	10.2	5.8	5.7	179	1	0	0	0	0	0	0	0	1	0	1	0	0	1	0	0	24.1807		2014-10-14					0		24.1807	40.399999999999999	14.4		0
74	2	1	1	1	3.4	44.3	7.7	136	47	19.9	6	9.3	8.7	4.3	3.7	117	1	0	0	0	0	0	0	0	0	0	0	0	1	1	1	0	24.1478		2014-07-08					0		24.1478	44.299999999999997	7.7		0
59	2	1	6	2	3.5	55.1	13.9	140	90	21.9	3	10.5	9.4	3.8	9.2	254	0	0	0	0	0	0	0	0	1	0	1	0	1	1	1	0	24.115		2014-11-05					0		24.115	55.100000000000001	13.9		0
41	1	1	6	2		42.8	14.1	126	84	30.3	2	11.2	8.4	4.9	8	203	0	0	0	0	0	0	0	0	1	0	1	1	1	1	0	0	24.115		2014-10-08					0		24.115	42.799999999999997	14.1		0
43	1	1	5	1	3.1	84.1	12.5	132	76	26.1	4	8.4	7.6	6.4	8.9	142	0	0	0	0	0	0	0	0	1	0	1	0	1	1	1	0	24.0821		2014-07-07					0		24.0821	84.099999999999994	12.5		0
65	1	1	2	1				128	67	19.9	5	10.5	8.7	5.8	13.1	137	0	0	1	0	1	0	0	0	1	0	1	0	1	1	0	0	24.0164		2012-10-08					0		24.0164				0
57	1	1	5	2				130	80	25.6	5	11.7	9.4	7.3	7.8	255	0	0	1	0	0	1	0	0	1	0	1	0	1	0	0	0	23.9836		2011-09-15					0		23.9836				0
62	2	3	1	1				180	90	23.2	8	11.1	9.8	4	7.1	139	1	1	0	0	0	0	0	0	1	0	1	0	0	1	0	0	23.9836		2014-04-03					0		23.9836				0
51	2	1	1	2		71.5	16	120	80	29.7	4	10.3	8.2	8.7	7.3	201	1	0	1	0	0	1	0	0	0	0	0	0	1	1	0	0	23.9836		2011-09-15					0		23.9836	71.5	16		0
57	2	1	5	2		84.1	11.1	140	80	26.3	3	11.1	9.6	5.6	6.5	123	0	0	1	0	0	1	0	0	1	0	1	1	1	1	0	0	23.9836	2011-03-15	2010-10-27	2010-11-12	15	1	405	1	4	13.3717	84.099999999999994	11.1		0
51	1	1	2	1				127	86	19.1	3	9.1	8.9	6	6.6	145	0	0	0	0	0	0	0	0	0	0	0	0	0	1	0	0	23.9836	2011-08-18	2011-04-03	2011-04-03	0	1	101	1	1	22.0452				0
73	1	1	6	2	3.7	20.2	9.6	113	67	24.1	5	10.9	7.6	4.2	5.6	143	0	0	0	0	0	0	0	0	1	0	1	0	1	1	1	0	23.9179		2014-10-02					0		23.9179	20.199999999999999	9.6		0
53	1	1	6	1	3	60.4	7.5	138	51	22	4	10.3	8.2	4.5	5	107	1	0	0	0	0	0	0	0	1	0	1	1	1	1	1	0	23.9179		2014-12-01					0		23.9179	60.399999999999999	7.5		0
59	2	1	6	1	2.3	74.3	11.8	135	67	21.5	6	11.1	8.5	4.2	8	160	1	0	1	1	0	0	0	0	0	0	0	0	0	0	0	0	23.9179		2014-12-01					0		23.9179	74.299999999999997	11.800000000000001		0
60	1	1	2	1		41.7	10.5	120	80	21.1	4	14.4	11.2	2.4	10.1	218	0	0	0	0	0	0	0	0	0	0	0	0	0	0	0	0	23.9179		2014-12-01					0		23.9179	41.700000000000003	10.5		0
45	2	3	4	1		106.3	14	119	70	19.6	3	11.5	9.5	7.6	6.9	99	0	0	1	0	0	0	1	0	1	0	1	0	1	1	1	0	23.9179		2011-07-04					0		23.9179				0
57	2	1	6	1		33.5	8.7	128	66	18.4	4	10.4	8.9	8.9	6.9	123	0	0	0	0	0	0	0	0	0	0	0	0	0	1	0	0	23.9179		2014-12-01					0		23.9179	33.5	8.699999999999999		0
55	2	3	6	1		118.7	16.8	175	74	23	3	9.6	8	5	10.4	130	0	0	0	0	0	0	0	0	1	0	1	1	1	1	0	0	23.9179		2014-12-01					0		23.9179	118.7	16.800000000000001		0
55	2	3	6	2	3.9	82.5	17.8	141	81	26	3	9.3	9.2	5.6	5.6	128	0	0	0	0	0	0	0	0	0	0	0	1	0	0	0	0	23.8522		2014-11-04					0		23.8522	82.5	17.800000000000001		0
52	1	1	6	2	3.4	61.9	9.8	132	73	19.3	4	9.3	8.5	4.6	8	157	1	0	1	1	0	0	0	0	1	0	1	1	1	1	0	0	23.8522		2014-10-07					0		23.8522	61.899999999999999	9.800000000000001		0
27	1	1	2	1	2.7	23	1.5	130	88	18.1	3	8.4	8.9	4.4	8.6	129	0	0	0	0	0	0	0	0	0	0	0	1	1	1	0	0	23.7864		2011-09-02					0		23.7864				0
58	2	3	1	1	3.4	83.9	7.5	130	60	17.9	5	10.6	10	5.3	7.4	140	1	0	1	1	0	0	0	0	1	0	1	0	1	1	0	0	23.655		2014-11-20					0		23.655				0
51	2	3	2	1	2	81	13.5	143	87	27.7	4	10.2	8.9	4.5	8.3	134	0	0	1	0	0	1	0	0	0	0	0	1	0	1	1	0	23.655		2013-05-20					0		23.655				0
51	1	1	2	2	2.5	55.8	11.2	121	68	27.2	3	10.4	10.3	7.1	5.1	127	0	0	0	0	0	0	0	0	0	0	0	0	1	0	0	0	23.3922		2013-06-12					0		23.3922	55.799999999999997	11.199999999999999		0
44	2	4	6	2		77.6	18.1	146	85	24.6	3	9.9	8.6	5	6.6	143	0	0	0	0	0	0	0	0	1	0	1	1	1	1	1	0	23.2608		2014-10-02					0		23.2608	77.599999999999994	18.100000000000001		0
60	2	1	1	2		68.5	11.7	120	80		5	11.2	8.3	5.5	5.2	157	1	0	0	0	0	0	0	0	1	0	1	0	1	1	1	1	23.9836		2011-08-17					0		23.0308	68.5	11.699999999999999		0
23	1	1	6	1		42	9.34	130	90	21.8	3	11.2	9.4	5.2	5.1	209	0	0	0	0	0	0	0	0	0	0	0	0	0	0	0	0	22.5051		2012-09-27					0		22.5051	42	9.34		0
30	2	2	3	1		45	12.2	170	90	18.5	2	10.9	9.5	5	7.8	149	0	0	0	0	0	0	0	0	0	0	0	0	1	1	0	0	22.4723		2011-10-05					0		22.4723	45	12.199999999999999		0
50	1	1	3	2		55	13.2	130	80		4	11.2	10.6	8.1	7.3	150	0	0	0	0	0	0	0	0	0	0	0	0	0	1	0	0	53.7823		2014-02-25					0		53.7823	55	13.199999999999999	56	1
63	1	1	1	1		37	4.1	140	90	22.6	7	10.8	9.1	4.3	11.2	172	1	0	1	1	0	0	0	0	1	0	1	0	0	1	0	0	20.4025		2011-08-16					0		20.4025				0
28	2	3	4	1		57.3	11.1	170	90	19.2	2	10.5	9.9	6.5	5.5	150	0	0	0	0	0	0	0	0	1	1	0	0	1	1	0	0	20.0082		2011-08-24					0		20.0082	57.299999999999997	11.1		0
37	1	1	6	2				140	80	23.7	2	10.3	9.8	4.5	6.8	198	0	0	1	0	0	1	0	0	0	0	0	0	1	0	0	0	54.3737		2014-02-28					0		54.3737			43	1
31	2	3	3	1		47	10.6	130	90	24.3	3	12	9.3	6	6.2	154	0	0	0	0	0	0	0	0	0	0	0	0	0	0	0	0	19.5483		2011-10-12					0		19.5483	47	10.6		0
55	1	1	2	1		64	8.53	150	80	18.3	4	11.2	8.9	5.1	9	158	0	0	1	0	0	1	0	0	1	0	1	1	1	1	0	0	47.9343		2014-01-06					0		47.9343	64	8.529999999999999	60	1
63	1	1	1	2				140	60	26.1	7	10.1	8.4	3.9	6.1	166	1	0	0	0	0	0	0	0	1	0	1	0	0	0	0	0	18.8583		2012-11-22					0		18.8583				0
44	2	3	2	2	3.5	86	16.3	130	80	24.8	4	11.1	9.2	5.4	6.6	144	0	0	0	0	0	0	0	0	1	0	1	0	1	1	1	0	18.7926		2012-04-10					0		18.7926	86	16.300000000000001		0
47	2	3	3	1		51.2	10	148	88	18.1	2	10.2	9	3.7	6	126	0	0	0	0	0	0	0	0	1	1	1	0	0	1	0	0	18.694		2012-10-20					0		18.694	51.200000000000003	10		0
51	1	1	3	1		54.3	7.7	117	62	17	3	9.2	8.9	5.2	7.5	141	0	0	0	0	0	0	0	0	0	0	0	0	0	0	0	0	18.6612		2012-10-20					0		18.6612	54.299999999999997	7.7		0
50	2	3	1	1		56.7	9.5	137	66	17.6	6	9.5	7.8	5.4	5.3	98	1	0	0	0	0	0	0	0	1	0	1	0	1	1	0	0	18.5626		2012-10-20					0		18.5626	56.700000000000003	9.5		0
43	1	1	3	1		50.9	10	100	50	24.4	5	11.1	8.5	3	7.9	163	0	0	0	0	0	0	0	0	0	0	0	0	0	0	0	0	18.5626		2012-10-20					0		18.5626	50.899999999999999	10		0
48	1	1	2	2		41	9.7	124	80	18.4	2	8.8	10.1	5.3	4.9	199	0	0	0	0	0	0	0	0	0	0	0	0	1	1	0	0	18.5626		2012-06-19					0		18.5626	41	9.699999999999999		0
67	1	1	6	1		41.9	7.3	130	72	21.5	5	12.1	7.4	5.2	7.8	110	0	0	0	0	0	0	0	0	0	0	0	0	1	0	0	0	18.5298		2012-10-20					0		18.5298	41.899999999999999	7.3		0
77	1	1	6	1		36.4	7.5	116	99	32.7	6	9.4	8.5	5.9	6.9	145	0	0	1	1	1	0	0	0	0	0	0	1	0	0	0	0	18.5298		2012-10-20					0		18.5298	36.399999999999999	7.5		0
53	1	1	2	2	4.3	46	10.8	144	100	21.4	3	9.8	10.4	4.7	6.1	227	0	0	0	0	0	0	0	0	0	0	0	0	0	0	0	0	18.4969		2012-07-06					0		18.4969	46	10.800000000000001		0
48	1	2	1	2	2	85	10.7	122	59	21	4	9.4	8.4	5.8	6	276	1	0	1	0	1	0	0	1	1	1	1	0	0	1	0	0	18.4969		2012-01-19					0		18.4969	85	10.699999999999999		0
45	2	1	2	2	4.1	129	9.5	122	75	24	3	12.5	9.7	3.8		108	0	0	0	0	0	0	0	0	1	0	1	0	1	1	0	0	18.4641		2013-03-08					0		18.4641				0
47	1	1	6	1		59	12.3	128	85	24.9	2	11.3	9	4.8	7.7	118	0	0	0	0	0	0	0	0	0	0	0	0	0	0	0	0	18.4312		2012-10-20					0		18.4312	59	12.300000000000001		0
72	1	1	6	1		37.9	5.5	105	42		5	9.8	8.2	1.9	4.5	141	0	0	0	0	0	0	0	0	1	0	1	0	0	1	0	0	18.4312	2012-01-02	2012-01-02	2012-01-07	5	1	104	1	1	8.83778	37.899999999999999	5.5		0
50	1	1	6	2	4	83	7.9	110	70	25.1	6	11.3	9.1	4.6	4.4	180	0	0	0	0	0	0	0	0	0	0	0	0	0	0	0	0	18.3984		2013-03-06					0		18.3984				0
63	2	1	1	1	3.2	60.5	10.8	169	81	21.5	5	9.9	8.6		7.2	149	0	0	1	1	0	0	0	0	0	0	0	1	1	1	0	0	18.2998		2012-10-08					0		18.2998	60.5	10.800000000000001		0
40	2	1	2	1		76.1	10.79			19.8	2	7.8	9.4	4.8	8.2	145	0	0	1	0	0	0	1	0	1	0	1	0	1	0	0	0	18.2998		2011-03-26					0		18.2998	76.099999999999994	10.789999999999999		0
73	1	1	5	1				146	82	15.3	6	11.4	9.7	3.4	6.5	193	0	0	0	0	0	0	0	0	1	1	1	1	1	1	0	0	18.2998		2012-05-26					0		18.2998				0
53	2	3	3	1		60	8.3	124	77	18.9	6	10.3	7.9	3	7.8	167	0	0	1	1	0	0	1	0	0	0	0	0	1	0	0	0	18.2669		2012-10-20					0		18.2669	60	8.300000000000001		0
59	2	1	1	2	4.2	83	7.3	123	70	20.8	5	10.2	8.6	3.1			1	0	1	0	0	1	0	0	0	0	0	0	0	1	0	0	18.1684		2012-12-12					0		18.1684				0
37	1	1	6	1			10.1	123	75	22.5	2	11.4	9.2	6.2	7.5	176	0	0	0	0	0	0	0	0	0	0	0	0	0	0	0	0	18.1684		2012-10-16					0		18.1684	71,7	10.1		0
58	2	1	1	1		65.8	9.3	163	58	23.6	6	10.6	9.8	4.1	6.5	140	1	0	0	0	0	0	0	0	0	0	0	0	0	0	0	0	18.1684		2012-10-08					0		18.1684	65.799999999999997	9.300000000000001		0
57	1	1	1	1		56.8	7.3	124	66	24	5	10.1	7.9	4.4	7.5	183	1	0	0	0	0	0	0	0	0	0	0	0	0	0	0	0	18.1355		2012-10-17					0		18.1355	56.799999999999997	7.3		0
58	2	3	6	1		63	11.7	138	71	21.6	3	11.8	7.8	6.4	8.5	145	0	0	0	0	0	0	0	0	1	0	1	0	1	1	1	0	18.1027		2014-07-07					0		18.1027	63	11.699999999999999		0
52	1	1	1	1	2.7	66.7	7.8	178	84	20.3	5	10.5	8	4.9	7.1	135	1	0	0	0	0	0	0	0	1	1	1	0	1	1	0	0	18.0698		2012-10-09					0		18.0698	66.700000000000003	7.8		0
60	1	1	6	1		49.6	9.7	142	62	20.2	7	9.4	7.6	2.4	5.9	126	0	0	0	0	0	0	0	0	0	0	0	1	1	1	1	0	18.037		2014-07-07					0		18.037	49.600000000000001	9.699999999999999		0
52	1	1	6	2		51.2	9.34	120	80	19.6	3	13	10.4	5.4	4.5	239	0	0	1	0	0	1	0	0	1	0	1	0	0	1	0	0	17.9713		2011-03-16					0		17.9713	51.200000000000003	9.34		0
54	2	1	5	2				160	90	22.5	3	11.8	7.9	5.1	7.3	159	0	0	1	0	0	1	0	0	1	0	1	0	1	1	1	0	17.9713		2011-03-16					0		17.9713				0
48	2	1	5	2				122	70	23.1	2						0	0	0	0	0	0	0	0	1	0	1	0	1	1	1	0	17.9713		2011-03-16					0		17.9713				0
60	1	1	4	1		71	8.92			24.6	7	10	9.1	6	6.3	158	0	1	1	0	1	0	0	0	1	0	1	0	0	0	0	0	17.9713		2011-03-16					0		17.9713	71	8.92		0
46	2	3	6	2		69.4	13.3	120	70	23.5	2	10.4	8.5	4.9	4.8	147	0	0	1	0	0	1	0	0	1	0	1	0	1	1	1	0	17.9713		2011-03-16					0		17.9713	69.400000000000006	13.300000000000001		0
52	1	1	2	2		45.2	10.62	174	93		5	8.4	9.2	5.2	5.6	164	1	0	1	0	0	1	0	0	1	0	1	1	1	1	0	0	17.9713		2011-03-16					0		17.9713	45.200000000000003	10.619999999999999		0
54	1	1	6	1	4		2.9	130	90	29.4	3	10.7	9.7	6.7	8.4	169	0	0	0	0	0	0	0	0	0	0	0	1	1	1	0	0	17.9384		2013-03-06					0		17.9384				0
37	2	2	2	1	3.6	75.6	14.3	123	78	25.5	2	10.8	8	6.4	8.3		0	0	0	0	0	0	0	0	1	0	1	0	1	1	1	0	17.9384		2014-08-04					0		17.9384	75.599999999999994	14.300000000000001		0
50	2	3	5	2		67.9	14.4	170	100		3	7.9	8.4	4.5	5.6	145	0	0	0	0	0	0	0	0	1	0	1	0	1	1	1	0	17.9384		2011-03-15					0		17.9384	67.900000000000006	14.4		0
35	1	1	3	1		66.8	10.8	160	90	19	2	11.7	9.8	7.4	8.4	138	0	0	0	0	0	0	0	0	0	0	1	1	0	0	0	0	17.8727		2011-07-07					0		17.8727	66.799999999999997	10.800000000000001		0
65	1	1	1	1	3.3	16	1.4	161	68	27.5	6	10.6	9.1	3.2	4.8	200	1	0	0	0	0	0	0	0	1	0	1	0	1	1	0	0	17.8398		2013-09-10					0		17.8398				0
71	2	3	2	1		51.1	8.7	160	71	21.5	8	9.6	8.5	3.7	6.1	147	1	0	0	0	0	0	0	0	0	0	0	0	0	0	0	0	17.8398		2012-10-08					0		17.8398	51.100000000000001	8.699999999999999		0
38	1	1	3	1	2.8	67.6	11.1	136	84	17.7	2	9.7	8.6	5	8.5		0	0	0	0	0	0	0	0	0	0	0	0	0	1	0	0	17.807		2014-11-04					0		17.807	67.599999999999994	11.1		0
66	2	3	2	1				142	54	19.3	4	8.6	8.2	3.7	4.9	152	0	0	1	1	0	0	0	0	0	0	0	0	1	0	0	0	17.7084	2012-09-20	2012-07-25	2012-09-19	56	1	410	1	4	13.8316				0
41	1	1	6	1		84	11.6	120	80	18.5	7	11.2	9.1	9.4	8.3	169	0	0	0	0	0	0	0	0	1	0	1	0	1	1	0	0	17.7084		2011-11-08					0		17.7084	84	11.6		0
57	1	1	3	2	4.2	38	2.1	90	70	25.8	3	11.3	9.6	3.5	5.9	280	0	0	0	0	0	0	0	0	0	0	0	0	1	1	0	0	17.6099		2013-08-12					0		17.6099				0
47	2	2	6	2		69.6	15	160	92	25.7	5	9.5	8.9	4.8	6.9	129	0	0	0	0	0	0	0	0	1	0	1	1	1	1	0	0	17.6099		2012-12-18					0		17.6099	69.599999999999994	15		0
36	2	3	6	1		79.1	17	140	90	22.7	4	10.6	9.6	7.7	11.9	137	0	0	0	0	0	0	0	0	0	0	0	0	0	0	0	0	17.577		2011-07-07					0		17.577	79.099999999999994	17		0
59	1	1	2	2		36.9	10.3	122	63	19.1	3	10.6	9.8	5.7	9	199	0	0	0	0	0	0	0	0	1	1	1	0	1	1	0	0	17.577		2012-12-17					0		17.577	36.899999999999999	10.300000000000001		0
64	1	1	4	1				150	80	19.1	9	10.5	9.5	3.1	5.6	205	0	0	0	0	0	0	0	0	1	0	1	1	1	0	1	0	17.5441		2012-11-16					0		17.5441				0
47	2	1	1	1		86	17.6	170	90	22.3	5	11.6	10.1	5.8	9.8	178	1	0	0	0	0	0	0	0	1	0	1	1	1	1	0	0	17.5113		2011-07-07					0		17.5113	86	17.600000000000001		0
49	1	1	6	2	3.7	58	6	120	74	27.8	3	11.4	9.9	3.3		123	0	0	0	0	0	0	0	0	0	0	0	0	0	0	0	0	17.4784		2014-04-02					0		17.4784				0
46	2	1	6	1		47.4	9.3	137	80	17.7	2	10.8	8.6	3	8		0	0	0	0	0	0	0	0	0	0	0	0	1	1	1	0	17.4784		2014-10-07					0		17.4784	47.399999999999999	9.300000000000001		0
53	2	2	2	1		69.9	13.9	148	70	21.5	3	9.1	8.1	6	6.6	128	0	0	0	0	0	0	0	0	0	0	0	1	1	0	1	0	17.4784		2014-07-07					0		17.4784	69.900000000000006	13.9		0
55	2	1	6	1		52	11.3	123	63	18.3	3	10.5	9.2	4.2	7.5	170	0	0	0	0	0	0	0	0	1	0	1	1	0	1	0	0	17.4784		2011-01-11					0		17.4784	52	11.300000000000001		0
66	2	3	2	1		69.1	10.4	110	70	19.7	4	11.8	8	4.6	6	173	0	0	0	0	0	0	0	0	0	0	0	1	0	0	0	0	17.4784		2011-05-10					0		17.4784	69.099999999999994	10.4		0
59	1	1	4	1				130	53	22	6	9.7	9.7	7.1	6.1	185	0	0	1	0	1	0	0	0	0	0	0	0	1	1	0	0	17.4127		2013-01-14					0		17.4127				0
61	1	1	1	1				167	70	27.8	6	9.6	8.7	6.7	10.2	184	1	0	0	0	0	0	0	0	1	0	1	0	1	0	0	0	17.4127		2012-11-20					0		17.4127				0
63	1	1	2	1				139	75	20.4	6	10.4	9.1	2.1	7.3	177	0	0	0	0	0	0	0	0	1	0	1	0	1	1	0	0	17.3142		2012-11-08					0		17.3142				0
47	1	1	2	1	3.7	62	9.1	99	74	28.3	2	10.2	8.5	6.6	8.9	154	0	0	0	0	0	0	0	0	0	0	0	0	0	0	0	0	17.2485		2011-01-06					0		17.2485				0
67	2	1	1	1				153	88	20.5	6	10.6	8	4.7	5.1	151	1	0	0	0	0	0	0	0	1	0	1	0	1	1	1	0	17.2485	2011-08-03	2011-05-14	2011-05-18	4	1	605	1	6	21.4538				0
58	1	1	3	1	3.6	12.3	1	152	100	22.4	3	11.1	8.8	5.8	6.3	143	0	0	1	0	1	1	0	0	0	0	0	0	0	1	0	0	17.1828		2011-01-03					0		17.1828				0
48	2	1	2	2	4.8	99.1	11.1	110	70	24.1	3	9	9	7.2	9	183	0	0	0	0	0	0	0	0	1	0	1	1	1	1	0	0	17.0185		2011-02-09					0		17.0185				0
70	2	1	1	1	3.2	104.6	7.1	130	60	22	8	10.9	8.5	3.6	10.2	156	1	0	0	0	0	0	0	0	1	0	1	0	0	1	0	0	17.0185		2011-01-03					0		17.0185				0
52	2	3	6	1				160	80	22.4	3	10.2	7.7	4.4	4.8	131	0	0	1	1	0	0	0	0	1	0	1	0	1	1	1	0	17.0185		2010-12-06					0		17.0185				0
61	2	1	1	1				160	90	24.7	9	11.1	10.6	3.3	6.9	147	1	1	1	1	0	0	0	0	0	0	0	0	0	1	1	0	16.9856		2011-02-08					0		16.9856				0
55	2	2	3	2	4.1	47.3	12.08	164	109	23.7	7	10.9	7.6	5.3	7.3	203	0	0	1	0	1	0	1	1	1	1	0	1	0	0	0	0	16.9528		2011-01-25					0		16.9528	47.299999999999997	12.08		0
47	2	1	2	2	3	66.5	19.71	129	88	23.7	2	11.5	8.5	7.4	6.6	100	0	0	0	0	0	0	0	0	1	1	1	0	1	1	1	0	16.8542		2010-12-10					0		16.8542	66.5	19.710000000000001		0
53	1	1	1	1		67	10	160	80	25.4	4	10.3	9.5	4.7	5.7	280	1	0	0	0	0	0	0	0	1	0	1	0	0	1	0	0	16.8214		2012-02-07					0		16.8214	67	10		0
51	2	1	6	1	2.7	89	12.9	140	80	19.9	4	11	8.1	4.7	9.9	174	0	0	0	0	0	0	0	0	1	0	1	0	1	1	0	0	16.7885		2012-02-07					0		16.7885	89	12.9		0
49	2	1	6	2	4.2	50.9	18.16	146	75	21.3	7	10.5	9.1	4.8	6.7	156	1	1	0	0	0	0	0	0	1	0	1	0	1	1	1	0	16.6899		2011-03-12					0		16.6899	50.899999999999999	18.16		0
65	2	3	6	1				130	70	23.5	5	9.9	9.7	4.7	11.1	151	0	0	0	0	0	0	0	0	1	1	0	0	0	0	0	0	16.6899		2011-02-01					0		16.6899				0
57	2	3	2	1	4.1	66.4	5.6	140	70	20.2	3	7	10.2	2.6	5.2	135	0	0	0	0	0	0	0	0	1	0	1	1	1	1	1	0	16.6571		2011-02-06					0		16.6571				0
66	2	1	2	1				117	70	20.6	6	14.1	8.7	4	5.6	134	1	0	0	0	0	0	0	0	1	0	1	0	0	1	0	0	18.2998		2012-05-26					0		18.2998			71	1
40	2	3	1	2				130	80	22.7	2	9.3	8.9	5	5.8	172	0	0	0	0	0	0	0	0	1	0	1	0	1	1	1	0	16.5585		2011-02-01					0		16.5585				0
42	2	1	2	2													0	0	0	0	0	0	0	0	0	0	0	0	0	0	0	0	16.5585	2010-03-10	2010-02-23	2010-03-10	18	1	405	1	4	5.28953				0
50	2	1	1	2		75	18.6	160	90		3	9.7	9.2	4.9	8.4	192	0	0	0	0	0	0	0	0	1	0	1	0	1	1	1	0	16.5585		2011-02-01					0		16.5585	75	18.600000000000001		0
64	2	1	2	1		130	13.7	141	75	22.7	7	10	9.4	6.5	11.4	167	0	1	1	1	0	0	1	0	1	0	1	0	1	1	1	0	16.5585		2010-11-15					0		16.5585	130	13.699999999999999		0
29	2	1	6	2		37	14.6	150	90		2	107	8.9	3.1			0	0	0	0	0	0	0	0	1	0	1	0	0	1	0	0	16.4928	2011-09-27	2011-08-30	2011-09-14	14	1	501	1	5	5.05955	37	14.6		0
82	2	3	1	1	2.9	39	6.7	160	80	20.5	10	8.5	8.4	1.8	5.4	102	1	1	1	0	1	0	0	1	1	1	0	0	1	0	0	0	16.3943		2011-01-13					0		16.3943	39	6.7		0
40	2	3	2	1				117	70	19.3	2	9.6	8.7	4.7	6.9	105	0	0	1	1	0	0	0	0	1	0	1	0	1	1	0	0	16.3943		2011-03-02					0		16.3943				0
39	2	1	3	2				150	90	21.3	2	10.4	9.8	6.2	5.5	192	0	0	0	0	0	0	0	0	0	0	0	0	1	1	0	0	16.3285	2010-09-27	2010-07-31	2010-07-31	0	1	501	1	5	10.2505				0
42	1	1	3	2	4.6	46.3	12.58	123	67	21	3	10	8.2	8.3	6.8	178	0	0	0	0	0	0	0	0	1	1	0	0	1	1	0	0	16.2957		2010-12-02					0		16.2957	46.299999999999997	12.58		0
69	2	1	2	1		70	10.8	150	70	20.3	5	9.4	8.7	4	9.2	138	0	0	1	0	0	1	0	0	1	0	1	0	1	1	0	0	16.1971		2011-01-13					0		16.1971	70	10.800000000000001		0
60	2	3	1	1		103	16.2	130	70	25.4	11	11.1	8.7	6.5	14.7	74	1	1	1	1	0	1	0	1	0	0	0	1	0	0	0	0	16.1971		2011-01-13					0		16.1971	103	16.199999999999999		0
58	2	1	2	1		52	8.4	130	80	20.8	7	9	8.2	4	5.3	147	0	1	0	0	0	0	0	0	0	0	0	0	0	0	0	0	16.0329		2011-01-17					0		16.0329	52	8.4		0
72	1	1	1	1	3.7	61	10.1	145	80	28	9	9.4	8.3	7.2	7.9	182	1	1	0	0	0	0	0	0	0	0	0	1	0	1	0	0	16		2011-01-14					0		16	61	10.1		0
57	1	2	3	2	3.4	24.8	10.6	128	81	22.9	3	14.3	9.6	3.8	7.5	243	0	1	1	0	0	0	1	0	0	0	0	0	0	0	0	0	15.8357		2010-10-13					0		15.8357	24.800000000000001	10.6		0
61	2	3	2	2		32	13.4	120	80	22	4	10.5	9.3	4.6		149	0	0	0	0	0	0	0	0	1	0	1	0	0	1	0	0	17.8398		2012-10-08					0		17.8398	32	13.4	65	1
68	2	1	1	1	3.3	26	2.5	149	72	23.8	6	11	9.8	4.1	7.6	78	1	0	0	0	0	0	0	0	1	0	1	0	1	0	0	0	15.1129		2012-09-03					0		15.1129				0
24	1	1	3	2		60	15.6	136	84	20.1	2	11.4	8.8	6	6.9	187	0	0	0	0	0	0	0	0	1	0	1	0	0	0	0	0	12.4189		2010-09-13					0		12.4189	60	15.6		0
52	2	2	1	1	3.7	79	9.8	140	80	24.2	4	9.3	9.2	6.8	3.8	209	1	0	0	0	0	0	0	0	0	0	0	1	0	0	0	0	12.386		2012-02-07					0		12.386				0
61	2	1	1	1				130	80	20.7	6	10.1	9.2	3.7		138	1	0	1	0	1	0	0	0	1	1	0	0	1	0	1	0	12.386		2012-02-07					0		12.386				0
36	2	1	3	1	3.9	52	11			19.1	2	12.3	8.8	4	7.6	216	0	0	0	0	0	0	0	0	0	0	0	0	0	0	0	0	12.2875		2011-08-22					0		12.2875	52	11		0
26	2	1	4	1		61.6	13.2	150	90	17.4	2	11.4	9.6	6.9	5.6	127	0	0	0	0	0	0	0	0	0	0	0	0	0	1	0	0	12.1889		2010-12-28					0		12.1889	61.600000000000001	13.199999999999999		0
37	2	2	4	1		88.3	15.1	150	100	20.4	2	10.3	10.4	8.4	8.1		0	0	0	0	0	0	0	0	1	0	1	0	1	1	0	0	12.1889		2011-02-11					0		12.1889	88.299999999999997	15.1		0
72	2	3	1	2	3.6	35	2.6	150	80	21.1	7	14.9	10.9	4.6	3.8	167	1	0	0	0	0	0	0	0	0	0	0	0	1	0	0	0	12.1232		2012-09-04					0		12.1232				0
56	1	1	6	1		55	8.1			18.3	5	11.1	9.6	5.9	7.1	174	0	0	0	0	0	0	0	0	0	0	0	0	0	0	0	0	12.0903		2011-03-15					0		12.0903	55	8.1		0
58	1	1	3	1	3.1	66.2	6.8	158	75	24.2	5	11.4	9.1	6.1	5.7	212	0	0	1	0	0	0	1	0	0	0	0	0	1	0	0	0	11.9918	2014-04-07	2013-12-27	2013-12-27	0	1	301	1	3	2.13552				0
52	2	3	6	1				200	100	21.5	5	10.7	8.2	4.7	7.4	151	0	0	0	0	0	0	0	0	0	0	0	0	0	0	0	0	11.9918		2010-12-24					0		11.9918				0
41	1	1	6	1		71	12.2	140	90	20.3	3	10.6	8	6.9	6.5	188	0	0	0	0	0	0	0	0	0	0	0	0	0	0	0	0	11.9589		2011-09-16					0		11.9589	71	12.199999999999999		0
59	1	1	1	2	2.9	59.4	6.86	140	80	27.3	3	10.5	8.6	3.8	6.5	181	1	0	0	0	0	0	0	0	1	0	1	1	0	0	0	0	11.8932		2010-12-13					0		11.8932	59.399999999999999	6.86		0
62	1	1	2	1				150	90	24.3	4	10.4	10	5.2	9.2	146	0	0	0	0	0	0	0	0	0	0	0	0	0	0	0	0	11.8932		2011-01-03					0		11.8932				0
74	1	1	6	1				140	90	28.1	5	10.8	9.2	4.3	5.6	158	0	0	0	0	0	0	0	0	0	0	0	0	0	0	0	0	11.8604		2011-01-14					0		11.8604				0
43	2	2	6	1				170	90	23	3	10.5	9.1	5.6	9.8	160	0	0	0	0	0	0	0	0	0	0	0	0	0	1	0	0	11.7947		2011-01-12					0		11.7947				0
52	1	1	6	2		60.1	11	151	91	23.8	3	6.1	9.1	3.3	6	124	0	0	0	0	0	0	0	0	1	1	0	0	1	1	0	0	11.729		2012-09-05					0		11.729	60.100000000000001	11		0
48	1	1	1	1		65.5	10.39	116	71	20.8	3	11	9.3	6.3	5.6	109	1	0	1	0	0	1	0	0	0	0	0	0	1	1	0	0	11.6304		2010-09-04					0		11.6304	65.5	10.390000000000001		0
51	1	1	2	2		66	9.94			20.1	4	9.8	8.4	6	7.6	207	0	1	0	0	0	0	0	0	1	0	1	0	0	1	0	0	11.1704		2010-11-16					0		11.1704	66	9.94		0
55	2	1	6	2				130	80	25.3	3	11	10.7	5.7	6.9	185	0	0	1	0	0	1	0	0	1	0	1	0	1	1	1	0	11.039		2010-08-17					0		11.039				0
61	2	3	1	1				130	80	27.7	5	10.8	9.4	4.3	7	178	1	0	0	0	0	0	0	0	1	1	0	1	0	1	0	0	11.039		2010-08-11					0		11.039				0
71	1	1	1	1				128	59	25.4	9	10.6	8.4	3.7	8.1	190	1	1	0	0	0	0	0	0	0	0	0	1	0	0	0	0	11.039		2010-08-09					0		11.039				0
46	1	1	1	2		62.8	12.9	110	70	25.1	5	10.4	9.1	4.7	6.9	271	0	0	1	0	1	0	0	0	1	0	1	1	1	1	0	0	11.0062		2010-09-08					0		11.0062	62.799999999999997	12.9		0
45	2	3	2	2		27	8.98	112	79	15.8	3	10	9.3	4.9	5	253	0	1	0	0	0	0	0	0	0	0	0	0	0	0	0	0	10.9405		2010-11-09					0		10.9405	27	8.98		0
46	1	1	2	2		42	13.33			21.9	3	10.2	9.9	5.9	6.9	127	0	1	0	0	0	0	0	0	1	0	1	0	0	1	0	0	10.9405		2010-11-09					0		10.9405	42	13.33		0
47	2	1	2	2		63	14.65	137	89	23.9	2	11	7.4	5.9	7.6	122	0	0	0	0	0	0	0	0	1	0	1	0	1	1	1	0	10.9405		2010-11-09					0		10.9405	63	14.65		0
49	1	1	2	2		56	10.41	80	60	31.5	3	10	8	6.5	6.9	105	0	0	0	0	0	0	0	0	0	0	0	0	0	0	0	0	10.7762		2011-01-13					0		10.7762	56	10.41		0
58	1	1	1	2		37	10.83	150	70	22	9	10.6	9.4	6.6	8.3	128	1	1	1	1	0	1	0	0	1	0	1	0	1	0	0	0	10.7105		2011-01-11					0		10.7105	37	10.83		0
50	2	3	2	2		70	18.52	140	90	22.8	3	9.7	8.4	5.6	8.5	230	0	0	0	0	0	0	0	0	1	0	1	0	1	1	1	0	10.7105		2010-11-02					0		10.7105	70	18.52		0
28	2	3	6	1	2.7	140	31.8	147	103	19.7	2	9.3	11.1	6.3		144	0	0	1	0	0	1	0	0	1	0	1	0	0	0	0	0	36.0082		2013-06-28					0		36.0082			33	1
49	1	1	3	1		61.9	10	113	77	20.6	3	12.4	8.8	4.1	5.9	245	0	0	1	0	0	0	0	1	0	0	0	0	0	0	0	0	10.3491		2010-10-01					0		10.3491	61.899999999999999	10		0
48	1	1	3	2		11	0.7	130	95	22	2	11	9.4	4.1	6.9	242	0	0	0	0	0	0	0	0	1	0	1	1	1	1	0	0	42.4476		2014-11-10					0		42.4476			52	1
58	2	1	3	1				170	70	25	5	11.2	10.9	3.9	8.4	135	1	0	1	1	0	0	0	0	1	0	1	0	0	0	0	0	59.5647	2014-09-02	2014-05-29	2014-05-31	2	1	102	1	1	57.0678			64	1
67	1	1	6	2	3.6	60.3	7.1	111	74	28.3	4	8.9	9.4	3.2	5.8	174	0	0	0	0	0	0	0	0	0	0	0	1	0	0	0	0	54.2752	2011-10-18	2011-07-15	2011-07-20	5	1	202	1	2	22.1766			73	1
47	1	1	3	2	3.3	38	8.2	157	97	27.1	2	8.7	8.2	4.3	6.2	172	0	0	0	0	0	0	0	0	0	0	0	0	0	0	0	0	6.43943		2010-01-21					0		6.43943	38	8.199999999999999		0
48	2	1	6	2		35	10.6	110	70	26.6	2	9.5	7.7	2.7	5.6	128	0	0	0	0	0	0	0	0	1	0	1	0	0	1	0	0	6.14374		2013-05-06					0		6.14374	35	10.6		0
73	1	1	1			43.9	7.35	120	59		6	10		4.2	5.5	184	1	0	0	0	0	0	0	0	0	0	0	0	0	1	0	0	6.14374		2011-07-12					0		6.14374	43.899999999999999	7.35		0
57	2	2	1	1	3.5	106	13.1	180	90	28.4	7	8.9	8.1	5.7	6.8	146	1	0	0	0	0	0	0	0	1	1	1	0	0	1	0	0	6.11088		2010-06-01					0		6.11088				0
65	2	1	1	1		61.6	10.51	176	78	19.4		10.6	9	5.1	6.8	128	1	0	1	1	0	0	0	0	1	0	1	1	0	1	1	0	6.07803		2011-07-11					0		6.07803	61.600000000000001	10.51		0
69	2	1	1	1		53.1	9.02	177	76	12.3		10	8.3	4.6	6.9	126	1	0	0	0	0	0	0	0	1	0	1	0	1	1	0	0	6.07803		2011-07-11					0		6.07803	53.100000000000001	9.02		0
35	2	1	3	1				140	90	23.5	7	11.3	9.9	5.8	8.3	141	0	0	0	0	0	0	0	0	0	0	0	0	0	0	0	0	6.01232		2014-07-18					0		6.01232				0
38	2	2	3	1	3.3	174	19.2	150	90	25.5	10	8.6	9.1	5.1	6.4	105	0	0	0	0	0	0	0	0	1	1	1	0	1	1	1	0	5.97947		2010-06-22					0		5.97947				0
55	1	3	3	1		61.4	9.49	159	101			9	9	5.2	6.8	171	1	0	0	0	0	0	0	0	0	0	0	0	0	1	0	0	5.97947		2011-07-12					0		5.97947	61.399999999999999	9.49		0
69	2	4	1	1				120	70	23.3	7	11.9	8	7.4	8.9	119	1	0	1	1	1	0	1	0	0	0	0	0	0	0	0	0	5.97947		2013-03-04					0		5.97947				0
41	2	3	6	1		77	15.41			24.3	3	9.6	10.7	7.4	9	139	0	0	1	0	1	0	1	0	1	0	1	0	0	1	0	0	5.97947		2011-04-12					0		5.97947	77	15.41		0
72	2	1	1			58.1	10.04	151	93		8	12.2		2.9	5.7	107	1	0	0	0	0	0	0	0	0	0	0	0	0	1	0	0	5.97947		2011-07-12					0		5.97947	58.100000000000001	10.039999999999999		0
48	2	3	6	1	3.6	59	5.9	175	97	19.5		12.2	9.2	4.8	6.8	162	0	0	0	0	0	0	0	0	0	0	0	1	1	1	0	0	5.91376		2012-04-02					0		5.91376				0
45	2	3	2	1	2.9	97.8	14.2	190	100	19.6	2	10.6	9.2	9.5	7.8	177	0	0	0	0	0	0	0	0	0	0	0	0	1	0	0	0	5.91376		2012-04-04					0		5.91376	97.799999999999997	14.199999999999999		0
54	1		1	1		58	8.9	140	80	24.8	6	11.9	9.5	7.7	6.1	178	1	0	0	0	0	0	0	0	0	0	0	0	0	0	0	0	5.8809		2011-09-05					0		5.8809	58	8.9		0
53	2	3	6	2	4.1	47	12.2	120	90	19.1	3	11	8.4	2.7		249	0	0	0	0	0	0	0	0	0	0	0	0	0	0	0	0	5.84805		2011-05-12					0		5.84805	47	12.199999999999999		0
40	1	1	2	1		68.6	11.4	150	80	19.6	4	11.1	8.7	7.5	7.4	130	0	0	1	0	0	1	0	0	1	1	1	0	1	1	1	0	5.84805		2010-07-05					0		5.84805	68.599999999999994	11.4		0
62	2	2	6	1		70.6	10.5	169	74	22.3	5	9.7	9.3	5.3	6.7	166	0	0	0	0	0	0	0	0	1	0	1	0	0	1	1	0	5.8152		2011-10-06					0		5.8152	70.599999999999994	10.5		0
69	2	3	6	2				160	80	25.1	7	11.3	10.1	3.3	7	137	1	0	0	0	0	0	0	0	0	0	0	0	1	1	0	0	5.68378		2012-08-14					0		5.68378				0
41	2	3	3	2		90.6	19.6	118	71	24.3	2	9.9	7.3	6	9.6	150	0	0	0	0	0	0	0	0	1	0	1	0	0	1	1	0	5.68378		2009-11-30					0		5.68378	90.599999999999994	19.600000000000001		0
30	1	1	3	1				159	80	21.2	3	10	10.2	5.4	11.5	313	1	0	0	0	0	0	0	0	0	0	0	0	1	0	0	0	5.65092		2011-02-11					0		5.65092				0
56	2	2	1	1				160	90	20.7	7	11.9	7.8	4.8	8	142	1	1	0	0	0	0	0	0	1	0	1	0	0	1	0	0	5.61807		2010-03-08					0		5.61807				0
77	1	1	2	1	4.1	113	9.2	146	70	17.9	5	10.8	8.9	6.2	10.2	140	0	0	0	0	0	0	0	0	0	0	0	1	0	0	0	0	5.51951		2012-07-03					0		5.51951				0
58	1	1	5	2	3	181	6.9	95	31			10.3	8.7	2.7		128	0	0	0	0	0	0	0	0	1	0	1	0	0	1	0	0	5.51951		2012-04-04					0		5.51951				0
51	1	1	3	1		75	11.7	140	70	32.6	6	10.6	8	6.5	7.2	105	0	0	1	1	1	0	0	0	1	0	1	0	1	1	0	0	5.51951		2010-09-30					0		5.51951	75	11.699999999999999		0
56	1	1	6	1		65.9	9.83	100	70	19.3		10.5	10.3	4.8	6.8	164	0	0	0	0	0	0	0	0	0	0	0	0	0	1	0	0	5.51951		2010-05-07					0		5.51951	65.900000000000006	9.83		0
53	2	3	3	1				125	66	21.1	3	11.5	8.5	6.3	6.1	112	0	0	1	0	1	0	0	0	1	0	1	0	1	1	1	0	5.28953		2010-12-06					0		5.28953				0
56	2	3	6	1	2.1	49	4.2	123	68	19.7	7	9.5	9.2	6.5	7.3	139	0	0	1	1	0	1	1	0	0	0	0	0	0	1	1	0	5.15811		2011-01-31					0		5.15811				0
51	1	1	2	2				130	90	30.2	3	9.3	9.3	6.9	8.4	225	0	0	0	0	0	0	0	0	1	0	1	0	0	1	0	0	24.6078		2011-08-23					0		24.6078			57	1
62	1	1	1	1				134	65	24.7	10	10.7	9.7	4.2	5.3	143	1	0	1	0	0	1	0	1	1	0	1	0	1	1	0	0	5.05955		2010-10-28					0		5.05955				0
45	2	2	2	2	3	95	18.2	150	90	23.5	2	9.3	10.1	6.3	7	139	0	0	0	0	0	0	0	0	0	0	0	0	1	0	0	0	4.96099		2011-04-11					0		4.96099				0
48	1	1	3	2		48.2	10.5	112	74	21.2	2	11.2	7.3	5.7	7.6	175	0	0	0	0	0	0	0	0	1	0	1	0	1	1	0	0	4.76386		2010-01-11					0		4.76386	48.200000000000003	10.5		0
61	2	1	2	1	5.2		6.5	130	75	27.1	4	9.5	8.4	8.5	11.1	143	0	0	0	0	0	0	0	0	0	0	0	0	0	1	0	0	4.59959		2011-10-19					0		4.59959				0
67	2	3	1	1				170	80	25.7	6	10.6	9	4	9.5	153	1	0	1	0	0	0	0	1	0	0	0	0	0	0	1	0	30.193		2014-11-06					0		30.193			70	1
72	2	3	3	2	2.7	51	6.6	130	70	22.6	5	14.5	9.9	4.7	8.2	200	0	0	0	0	0	0	0	0	1	1	0	0	0	1	0	0	61.0431		2015-02-07					0		61.0431	51	6.6	77	1
61	2	1	3	1		73.3	12	144	81	21.3	2	12.7	10	4.5	8.1	173	0	0	0	0	0	0	0	0	0	0	0	0	0	0	0	0	17.4784		2010-11-22					0		17.4784	73.299999999999997	12	67	1
44	2	1	3	1				127	83		3	13.6	9.4	5.6	6.2	206	0	0	0	0	0	0	0	0	0	0	0	0	0	0	0	0	48.23		2014-08-26					0		48.23			49	1
53	2	1	2	1	4.6	63	5.6	138	78	27	3	11.4	8	8.4	8.8	198	0	0	0	0	0	0	0	0	0	0	0	0	0	0	0	0	0		2014-12-17					0		0				0
52	2	1	3	2	3.1	65.3	13.7	152	77	22.1	3	9.4	9.2	7.4	8.8	186	0	0	0	0	0	0	0	0	1	1	1	0	1	0	1	0	0		2010-02-11					0		0	65.299999999999997	13.699999999999999		0
45	2	3	3	2	3	86	13.7	12	75	25	3	7.6	8.6	8	7.6	130	0	0	1	0	0	1	0	0	1	0	1	0	1	1	0	0	0		2009-06-11					0		0	86	13.699999999999999		0
52	1	1	2	2													0	0	0	0	0	0	0	0	0	0	0	0	0	0	0	0	0		2014-10-21					0		0				0
37	1	1	2	1				103	63	15.2	3	11.9	9.1	4.8	7.2	162	0	0	1	0	0	1	0	0	0	0	0	1	0	0	0	0	0		2010-11-29					0		0				0
56	2	3	3	1				106	58	20.1	3	10.8	9.2	4.4	6.2	124	0	0	0	0	0	0	0	0	0	0	0	0	0	0	0	0	0		2010-05-31					0		0				0
31	2	1	3	2				130	80	20.9	4	11.7	11.6	7.4	6.7	147	0	0	0	0	0	0	0	0	1	0	1	0	1	1	0	0	0		2011-04-26					0		0				0
48	1	1	3	1				109	73	19.8	2	9.4	8.6	5.1	7.2	158	0	0	0	0	0	0	0	0	0	0	0	0	0	0	0	0	0		2009-08-06					0		0				0
32	2	1	6	1				120	80	21.1	2	10.2	10.5	5	8.5	133	0	0	0	0	0	0	0	0	0	0	0	0	0	0	0	0	0		2010-01-20					0		0				0
37	1	1	6	2													0	0	0	0	0	0	0	0	0	0	0	0	0	0	0	0	0		2012-10-22					0		0	nodata	nodata		0
38	2	3	6	1		40	8.28	120	70	21.3	2	10.5	7.6	4.3	4.5	171	0	0	0	0	0	0	0	0	1	1	0	0	0	1	1	0	0		2010-10-20					0		0	40	8.279999999999999		0
68	2	1	1	1				120	70	23.2	10	10	9.3	3.7	6.6	171	1	1	1	1	1	1	0	0	1	0	1	0	1	0	0	0	0		2009-09-15					0		0				0
43	2	2	1	2		52.2	13.61	150	80	25.3	2	10.9	8.6	6	5.7	224	1	0	0	0	0	0	0	0	1	1	1	0	1	1	1	0	0		2010-02-05					0		0	52.200000000000003	13.609999999999999		0
49	2	1	6	1				141	81	20.9	3	9.4	9	2.4	5.4	134	0	0	1	1	0	0	0	1	1	0	1	0	1	1	0	0	0		2009-07-29					0		0				0
57	2		6	1							4						1	0	0	0	0	0	0	0	0	0	0	0	0	0	0	0	0		2010-08-24					0		0				0
41	2	1	3	1		105.6	15.69			23.7	3	10.2	8.9	9.2	9.8	112	0	0	0	0	0	0	0	0	0	0	0	0	0	0	0	0	0		2009-09-15					0		0	105.59999999999999	15.69		0
51	2	2	2	2		93	15.4				4	10.2	9.1	6.6	6.5	152	0	0	1	0	0	1	0	0	0	0	0	0	1	0	0	0	0		2010-09-15					0		0	93	15.4		0
55	2	1	2	1				148	76	24.9	5	12.1	8.7	6	7.4	139	1	0	0	0	0	0	0	0	1	0	1	1	1	1	1	0	0		2012-03-16					0		0				0
75	1	1	4	1				126	70	23.5	3	12.3	11.1	5.1	7.5	224	0	0	0	0	0	0	0	0	0	0	0	0	0	0	0	0	0		2010-11-16					0		0				0
49	2	3	6	1				150	90	22.3	10	7.8	8.2	2.7	7.7	69	0	0	0	0	0	0	0	0	0	0	1	0	0	0	1	0	29.7331		2012-07-11					0		29.7331			54	1
30	1	1	6	2		50	5.6	110	80	23	2	11.2	9.7	3.4	6.1	153	0	0	0	0	0	0	0	0	1	0	1	1	0	0	0	0	67.0883		2015-01-28					0		67.0883	50	5.6		0
72	2	1	6	1				136	86	26.8	6	11	8.2	2.3	6.5	176	0	0	0	0	0	0	0	0	0	0	0	0	1	1	0	0	53.8809	2013-10-21	2013-02-13	2013-02-16	3	1	501	1	5	43.269			78	1
41	2	2	1	2	2.9	166.8	16.6	120	80	23.1	4	9.5	8.7	10.1	8.9	103	1	0	0	0	0	0	0	0	1	0	1	1	0	1	0	0	66.694		2014-11-24					0		66.694				0
69	1	1	2	2	3.6	31	5	117	66	29.8	4	9.5	7.6	4.5	5.6	184	0	0	0	0	0	0	0	0	1	0	1	0	1	1	0	0	66.6612		2015-01-21					0		66.6612	31	5		0
46	2	2	3	2	4	37.7	9.2	155	95	26.6	4	12	8.9	5.6	7	157	1	0	1	0	0	1	0	0	1	0	1	1	1	1	0	0	66.2341		2014-12-30					0		66.2341	37.700000000000003	9.199999999999999		0
58	2	3	2	2	4	132.9	12	116	60	21.5	4	9.5	7.8	7.7	11.9	152	1	0	0	0	0	0	0	0	0	0	1	0	1	1	0	0	66.2341	2013-10-25	2013-10-17	2013-10-24	7	1	405	1	4	53.4538				0
68	2	3	3	2	3.3	67.8	6	170	80	20.6	6	7.6	8.4	4.4	10.9	150	0	0	0	0	0	0	0	0	0	0	0	0	1	1	0	0	66.2012	2009-08-10	2009-07-31	2009-08-07	7	1	603	1	6	1.67556				0
44	1	1	3	2	4	58.8	8.4	101	63	19	3	10.4	6.8	4.5	6.4	179	0	0	1	0	0	1	0	0	0	0	0	1	0	0	0	0	65.9384		2014-12-21					0		65.9384	58.799999999999997	8.4		0
70	2	1	1	1	3.9	73.3	5.7	151	84	24.5	9	11.2	6.7	4.2	10.5	226	1	0	1	0	0	1	0	0	0	0	0	1	0	0	0	0	65.9384	2010-03-22	2010-03-15	2010-03-20	5	1	104	1	1	9.13347	73.299999999999997	5.7		0
66	1	1	2	1	3.5	86.5	5.5	126	74	23.1	5	10.7	8	6.2	9.5	174	0	0	0	0	0	0	0	0	0	0	0	1	0	0	0	0	65.9384	2013-04-23	2013-02-04	2013-02-04	0	1	301	1	3	43.8932	86.5	5.5		0
55	2		1	1	3.3	77.1	5.6	168	70	19.1	9	9.6	7.5	4.6	10.1	189	1	0	1	1	0	0	0	0	0	0	0	0	0	1	0	0	65.9384	2011-10-26	2011-08-13	2011-08-13	0	1	101	1	1	27.3018				0
67	2	1	2	1		68.1	11	147	81	24.2	4	10.9	7.9	4.5	6.6	189	0	0	0	0	0	0	0	0	0	0	0	1	0	0	0	0	65.9384		2014-12-06					0		65.9384	68.099999999999994	11		0
79	1	3	2	1		104.1	9.04	146	78	27.8	5	12	8.5	5.2	8.7	150	0	0	1	1	0	0	0	0	0	0	0	0	0	0	0	0	65.9384	2012-10-11	2012-09-29	2012-09-29	0	1	410	1	4	39.6879	104.09999999999999	9.039999999999999		0
57	1	1	3	1		78.8	8.7	148	83	26.6	3	10.3	7.9	4	2.3	197	0	0	0	0	0	0	0	0	0	0	0	0	1	0	0	0	65.9384		2014-12-07					0		65.9384	78.799999999999997	8.699999999999999		0
66	1	1	2	1		59.2	6.23	152	91	18	4	10.7	7.2	4	5.6	175	0	0	0	0	0	0	0	0	1	0	1	0	0	0	0	0	65.9384		2014-12-07					0		65.9384	59.200000000000003	6.23		0
59	1	1	3	1		57.4	5.8	125	62	25.5	2	10.5	7.2	5.9	7.6	199	0	0	0	0	0	0	0	0	0	0	0	0	0	0	0	0	65.9384	2014-03-15	2014-03-13	2014-03-15	2	1	104	1	1	57.1006	57.399999999999999	5.8		0
38	1	1	3	2		103.8	8	114	60	15.2	2	6.5	6.9	5	7.6	163	0	0	0	0	0	0	0	0	0	0	1	1	0	1	0	0	65.8727		2014-11-27					0		65.8727				0
44	2	2	3	2	4.4	110.5	18	120	90	20.4	2	8.7	6.6	9.3	9.5	242	0	0	0	0	0	0	0	0	0	0	0	0	1	1	0	0	65.577		2014-12-16					0		65.577				0
51	2	3	1	1		112.1	6.7	164	71	20.8	5	7.9	7.8	6.6	9.1	123	1	0	0	0	0	0	0	0	0	0	0	1	1	1	1	0	65.5441	2009-10-12	2009-09-17	2009-09-19	2	1	603	1	6	1.9384				0
41	2	3	4	2	4.2	40.5	12.2	143	91	26.7	3	10.1	6.1	3.3	8.4	125	0	0	0	0	0	0	0	0	1	1	0	1	0	1	0	0	65.4127		2014-11-25					0		65.4127				0
46	1	3	3	2		37.8	6.5	143	89	17.7	2	11.4	8.7	4.4	5	269	0	0	0	0	0	0	0	0	0	0	0	1	1	1	0	0	65.4127		2014-10-02					0		65.4127				0
39	2	2	3	2		60	14.3	152	87	25.9	2	11.4	7	4.5	5.7	147	0	0	0	0	0	0	0	0	0	0	0	1	1	1	0	0	65.3142	2012-04-17	2012-04-09	2012-04-14	5	1	501	1	5	33.5441	60	14.300000000000001		0
32	1	1	2	2	3.7	68.2	8.9	135	83	21.2	2	9	7.5	6.3	9.9	199	0	0	0	0	0	0	0	0	0	0	0	1	1	1	0	0	65.0842		2014-12-10					0		65.0842	68.200000000000003	8.9		0
[truncated: 3,236 more rows]
